# Supplementary material for: N,N-Dicyclo­hexyl-4-nitro­benzamide
Source: Acta Crystallogr Sect E Struct Rep Online. 2012 Aug 25;68(Pt 9):o2762. doi: 10.1107/S1600536812035660 (PMC3435797; doi:10.1107/S1600536812035660)
Supplement: Supplementary file 1 [file e-68-o2762-sup1.cif]

##############################################################################
#                                                                            #
# This CIF contains the data in a paper accepted for publication in          #
# Acta Crystallographica Section E. It conforms to the requirements of       #
# Notes for Authors for Acta Crystallographica Section E, and has been       #
# peer reviewed under the auspices of the IUCr Commission on Journals.       #
#                                                                            #
# Full details of the Crystallographic Information File format               #
# are given in the paper "The Crystallographic Information File (CIF):       #
# a New Standard Archive File for Crystallography" by S. R. Hall, F. H.      #
# Allen and I. D. Brown [Acta Cryst. (1991), A47, 655-685].                  #
#                                                                            #
# The current version of the core CIF dictionary is obtainable from          #
# ftp://ftp.iucr.org/pub/cif_core.dic.                                       #
#                                                                            #
# Software is freely available for graphical display of the structure(s)     #
# in this CIF. For information consult the CIF software page                 #
# http://www.iucr.org/resources/cif/software.                                #
#                                                                            #
# This file may be used for bona fide research purposes within the           #
# scientific community so long as proper attribution is given to the journal # 
# article from which it was obtained.                                        #
#                                                                            #
##############################################################################
data_I
_audit_creation_method     SHELXL-97
_chemical_name_systematic
;
<i>N</i>,<i>N</i>-Dicyclohexyl-4-nitrobenzamide
;
_chemical_name_common     ?
_chemical_formula_moiety     'C19 H26 N2 O3'
_chemical_formula_sum     'C19 H26 N2 O3'
_chemical_formula_iupac     'C19 H26 N2 O3'
_chemical_formula_weight     330.42
_chemical_melting_point     ?
_symmetry_cell_setting     triclinic
_symmetry_space_group_name_H-M     'P -1'
loop_
    _symmetry_equiv_pos_as_xyz
    'x, y, z'
    '-x, -y, -z'
_cell_length_a     6.1874(3)
_cell_length_b     10.7109(4)
_cell_length_c     26.8188(11)
_cell_angle_alpha     79.128(4)
_cell_angle_beta     89.027(4)
_cell_angle_gamma     82.883(3)
_cell_volume     1731.97(13)
_cell_formula_units_Z     4
_cell_measurement_reflns_used     6557
_cell_measurement_theta_min     3.3534
_cell_measurement_theta_max     75.3647
_cell_measurement_temperature     123(2)
_exptl_crystal_description     plate
_exptl_crystal_colour     colorless
_exptl_crystal_size_max     0.29
_exptl_crystal_size_mid     0.26
_exptl_crystal_size_min     0.07
_exptl_crystal_density_diffrn     1.267
_exptl_crystal_density_meas     ?
_exptl_crystal_density_method     'not measured'
_exptl_crystal_F_000     712
_exptl_absorpt_coefficient_mu     0.689
_exptl_absorpt_correction_type     analytical
_exptl_absorpt_process_details     '(Clark & Reid, 1995)'
_exptl_absorpt_correction_T_min     0.8227
_exptl_absorpt_correction_T_max     0.9502
_exptl_special_details     ?
_diffrn_ambient_temperature     123(2)
_diffrn_radiation_type     CuK\a
_diffrn_radiation_wavelength     1.54184
_diffrn_radiation_source     'Enhance (Cu) X-ray Source'
_diffrn_radiation_monochromator     graphite
_diffrn_measurement_device_type     'Agilent Xcalibur Ruby Gemini'
_diffrn_measurement_method     '\w scans'
_diffrn_detector_area_resol_mean     10.5081
_diffrn_reflns_number     12453
_diffrn_reflns_av_R_equivalents     0.0283
_diffrn_reflns_av_sigmaI/netI     0.0352
_diffrn_reflns_theta_min     3.36
_diffrn_reflns_theta_max     75.55
_diffrn_reflns_theta_full     67.50
_diffrn_measured_fraction_theta_max     0.965
_diffrn_measured_fraction_theta_full     0.993
_diffrn_reflns_limit_h_min     -5
_diffrn_reflns_limit_h_max     7
_diffrn_reflns_limit_k_min     -13
_diffrn_reflns_limit_k_max     11
_diffrn_reflns_limit_l_min     -33
_diffrn_reflns_limit_l_max     33
_diffrn_standards_number     ?
_diffrn_standards_interval_count     ?
_diffrn_standards_interval_time     ?
_diffrn_standards_decay_%     ?
_refine_special_details
;
Refinement of <i>F</i>^2^ against ALL reflections. The weighted <i>R</i>-factor
<i>wR</i> and goodness of fit <i>S</i> are based on <i>F</i>^2^, conventional
<i>R</i>-factors <i>R</i> are based on <i>F</i>, with <i>F</i> set to zero for
negative <i>F</i>^2^. The threshold expression of <i>F</i>^2^ >
\s(<i>F</i>^2^) is used only for calculating <i>R</i>-factors(gt) <i>etc</i>.
and is not relevant to the choice of reflections for refinement.
<i>R</i>-factors based on <i>F</i>^2^ are statistically about twice as large
as those based on <i>F</i>, and <i>R</i>- factors based on ALL data will be
even larger.
;
_reflns_number_total     6952
_reflns_number_gt     6374
_reflns_threshold_expression     I>2sigma(I)
_refine_ls_structure_factor_coef     Fsqd
_refine_ls_matrix_type     full
_refine_ls_R_factor_all     0.0850
_refine_ls_R_factor_gt     0.0797
_refine_ls_wR_factor_gt     0.2332
_refine_ls_wR_factor_ref     0.2394
_refine_ls_goodness_of_fit_ref     1.106
_refine_ls_restrained_S_all     1.106
_refine_ls_number_reflns     6952
_refine_ls_number_parameters     434
_refine_ls_number_restraints     0
_refine_ls_hydrogen_treatment     constr
_refine_ls_weighting_scheme     calc
_refine_ls_weighting_details
         'calc w=1/[\s^2^(Fo^2^)+(0.1113P)^2^+3.0338P] where P=(Fo^2^+2Fc^2^)/3'
_atom_sites_solution_hydrogens     geom
_atom_sites_solution_primary     direct
_atom_sites_solution_secondary     difmap
_refine_ls_shift/su_max     0.000
_refine_ls_shift/su_mean     0.000
_refine_diff_density_max     0.413
_refine_diff_density_min     -0.292
_refine_ls_extinction_method     none
_refine_ls_extinction_coef     ?
loop_
    _atom_type_symbol
    _atom_type_description
    _atom_type_scat_dispersion_real
    _atom_type_scat_dispersion_imag
    _atom_type_scat_source
    'C' 'C' 0.0181 0.0091
                         'International Tables Vol C Tables 4.2.6.8 and 6.1.1.4'
    'H' 'H' 0.0000 0.0000
                         'International Tables Vol C Tables 4.2.6.8 and 6.1.1.4'
    'N' 'N' 0.0311 0.0180
                         'International Tables Vol C Tables 4.2.6.8 and 6.1.1.4'
    'O' 'O' 0.0492 0.0322
                         'International Tables Vol C Tables 4.2.6.8 and 6.1.1.4'
_computing_data_collection     'CrysAlis PRO (Agilent, 2011)'
_computing_cell_refinement     'CrysAlis PRO (Agilent, 2011)'
_computing_data_reduction     'CrysAlis PRO (Agilent, 2011)'
_computing_structure_solution     'SHELXS97 (Sheldrick, 2008)'
_computing_structure_refinement     'SHELXL97 (Sheldrick, 2008)'
_computing_molecular_graphics     'SHELXTL (Sheldrick, 2008)'
_computing_publication_material     'SHELXTL (Sheldrick, 2008)'
loop_
    _atom_site_type_symbol
    _atom_site_label
    _atom_site_fract_x
    _atom_site_fract_y
    _atom_site_fract_z
    _atom_site_U_iso_or_equiv
    _atom_site_adp_type
    _atom_site_calc_flag
    _atom_site_refinement_flags
    _atom_site_occupancy
    _atom_site_symmetry_multiplicity
    _atom_site_disorder_assembly
    _atom_site_disorder_group
    O O1A 1.2037(5) 0.5044(3) 1.08793(12) 0.0488(7) Uani d . 1 1 . .
    O O2A 0.9117(5) 0.4171(2) 1.08150(10) 0.0412(6) Uani d . 1 1 . .
    O O3A 0.6696(4) 1.0644(2) 0.95462(9) 0.0300(5) Uani d . 1 1 . .
    O O1B 0.3898(5) -0.0077(3) 0.41690(10) 0.0426(6) Uani d . 1 1 . .
    O O2B 0.6849(5) 0.0824(3) 0.40932(11) 0.0488(7) Uani d . 1 1 . .
    O O3B 0.1784(4) 0.5172(2) 0.54297(9) 0.0295(5) Uani d . 1 1 . .
    N N1A 1.0181(5) 0.5061(3) 1.07197(11) 0.0324(6) Uani d . 1 1 . .
    N N2A 0.5886(4) 0.9656(2) 0.89045(10) 0.0241(5) Uani d . 1 1 . .
    N N1B 0.5025(5) 0.0694(3) 0.42687(10) 0.0322(6) Uani d . 1 1 . .
    N N2B 0.1038(4) 0.3626(2) 0.60959(10) 0.0235(5) Uani d . 1 1 . .
    C C1A 0.9244(5) 0.6242(3) 1.03726(11) 0.0268(6) Uani d . 1 1 . .
    C C2A 0.7117(6) 0.6306(3) 1.01945(12) 0.0289(7) Uani d . 1 1 . .
    H H2AA 0.6273 0.5621 1.0300 0.035 Uiso calc R 1 1 . .
    C C3A 0.6276(5) 0.7404(3) 0.98588(12) 0.0276(6) Uani d . 1 1 . .
    H H3AA 0.4837 0.7472 0.9729 0.033 Uiso calc R 1 1 . .
    C C4A 0.7519(5) 0.8398(3) 0.97115(11) 0.0241(6) Uani d . 1 1 . .
    C C5A 0.9626(5) 0.8314(3) 0.99050(12) 0.0257(6) Uani d . 1 1 . .
    H H5AA 1.0470 0.9001 0.9806 0.031 Uiso calc R 1 1 . .
    C C6A 1.0485(5) 0.7220(3) 1.02437(12) 0.0283(7) Uani d . 1 1 . .
    H H6AA 1.1907 0.7157 1.0382 0.034 Uiso calc R 1 1 . .
    C C7A 0.6645(5) 0.9660(3) 0.93753(12) 0.0246(6) Uani d . 1 1 . .
    C C8A 0.5043(5) 1.0884(3) 0.85731(11) 0.0246(6) Uani d . 1 1 . .
    H H8AA 0.4601 1.0661 0.8247 0.030 Uiso calc R 1 1 . .
    C C9A 0.2981(5) 1.1545(3) 0.87833(12) 0.0283(7) Uani d . 1 1 . .
    H H9AA 0.3326 1.1802 0.9106 0.034 Uiso calc R 1 1 . .
    H H9AB 0.1871 1.0945 0.8853 0.034 Uiso calc R 1 1 . .
    C C10A 0.2085(6) 1.2733(3) 0.83935(14) 0.0327(7) Uani d . 1 1 . .
    H H10A 0.1599 1.2460 0.8085 0.039 Uiso calc R 1 1 . .
    H H10B 0.0804 1.3188 0.8538 0.039 Uiso calc R 1 1 . .
    C C11A 0.3790(7) 1.3642(3) 0.82482(16) 0.0416(9) Uani d . 1 1 . .
    H H11A 0.4159 1.3989 0.8549 0.050 Uiso calc R 1 1 . .
    H H11B 0.3183 1.4370 0.7984 0.050 Uiso calc R 1 1 . .
    C C12A 0.5854(6) 1.2968(3) 0.80490(15) 0.0371(8) Uani d . 1 1 . .
    H H12A 0.6962 1.3569 0.7978 0.045 Uiso calc R 1 1 . .
    H H12B 0.5519 1.2704 0.7727 0.045 Uiso calc R 1 1 . .
    C C13A 0.6769(5) 1.1789(3) 0.84358(13) 0.0306(7) Uani d . 1 1 . .
    H H13A 0.8054 1.1338 0.8291 0.037 Uiso calc R 1 1 . .
    H H13B 0.7243 1.2059 0.8746 0.037 Uiso calc R 1 1 . .
    C C14A 0.6076(5) 0.8494(3) 0.86733(11) 0.0222(6) Uani d . 1 1 . .
    H H14A 0.6707 0.7754 0.8936 0.027 Uiso calc R 1 1 . .
    C C15A 0.7626(5) 0.8599(3) 0.82207(11) 0.0251(6) Uani d . 1 1 . .
    H H15A 0.9081 0.8736 0.8332 0.030 Uiso calc R 1 1 . .
    H H15B 0.7074 0.9344 0.7957 0.030 Uiso calc R 1 1 . .
    C C16A 0.7815(5) 0.7375(3) 0.79970(12) 0.0278(6) Uani d . 1 1 . .
    H H16A 0.8781 0.7467 0.7698 0.033 Uiso calc R 1 1 . .
    H H16B 0.8473 0.6641 0.8252 0.033 Uiso calc R 1 1 . .
    C C17A 0.5575(6) 0.7111(3) 0.78393(13) 0.0307(7) Uani d . 1 1 . .
    H H17A 0.4961 0.7815 0.7566 0.037 Uiso calc R 1 1 . .
    H H17B 0.5725 0.6304 0.7706 0.037 Uiso calc R 1 1 . .
    C C18A 0.4038(5) 0.7004(3) 0.82904(12) 0.0281(6) Uani d . 1 1 . .
    H H18A 0.4591 0.6252 0.8551 0.034 Uiso calc R 1 1 . .
    H H18B 0.2583 0.6867 0.8178 0.034 Uiso calc R 1 1 . .
    C C19A 0.3824(5) 0.8210(3) 0.85253(12) 0.0256(6) Uani d . 1 1 . .
    H H19A 0.2894 0.8088 0.8830 0.031 Uiso calc R 1 1 . .
    H H19B 0.3118 0.8948 0.8278 0.031 Uiso calc R 1 1 . .
    C C1B 0.4191(6) 0.1522(3) 0.46324(11) 0.0277(7) Uani d . 1 1 . .
    C C2B 0.2093(6) 0.1422(3) 0.48212(12) 0.0279(6) Uani d . 1 1 . .
    H H2BA 0.1217 0.0842 0.4721 0.033 Uiso calc R 1 1 . .
    C C3B 0.1331(5) 0.2205(3) 0.51624(11) 0.0266(6) Uani d . 1 1 . .
    H H3BA -0.0081 0.2151 0.5304 0.032 Uiso calc R 1 1 . .
    C C4B 0.2611(5) 0.3060(3) 0.52976(11) 0.0234(6) Uani d . 1 1 . .
    C C5B 0.4682(5) 0.3148(3) 0.50942(11) 0.0261(6) Uani d . 1 1 . .
    H H5BA 0.5549 0.3742 0.5186 0.031 Uiso calc R 1 1 . .
    C C6B 0.5487(5) 0.2367(3) 0.47565(12) 0.0279(6) Uani d . 1 1 . .
    H H6BA 0.6900 0.2418 0.4616 0.033 Uiso calc R 1 1 . .
    C C7B 0.1765(5) 0.4039(3) 0.56197(11) 0.0241(6) Uani d . 1 1 . .
    C C8B 0.0134(5) 0.4579(3) 0.64028(11) 0.0246(6) Uani d . 1 1 . .
    H H8BA -0.0280 0.4079 0.6737 0.030 Uiso calc R 1 1 . .
    C C9B 0.1805(5) 0.5419(3) 0.65189(13) 0.0289(7) Uani d . 1 1 . .
    H H9BA 0.2298 0.5919 0.6198 0.035 Uiso calc R 1 1 . .
    H H9BB 0.3088 0.4870 0.6690 0.035 Uiso calc R 1 1 . .
    C C10B 0.0831(6) 0.6335(3) 0.68602(13) 0.0319(7) Uani d . 1 1 . .
    H H10C 0.1907 0.6911 0.6912 0.038 Uiso calc R 1 1 . .
    H H10D 0.0489 0.5838 0.7196 0.038 Uiso calc R 1 1 . .
    C C11B -0.1255(6) 0.7136(3) 0.66192(13) 0.0300(7) Uani d . 1 1 . .
    H H11C -0.1895 0.7700 0.6850 0.036 Uiso calc R 1 1 . .
    H H11D -0.0891 0.7685 0.6296 0.036 Uiso calc R 1 1 . .
    C C12B -0.2904(5) 0.6276(3) 0.65174(12) 0.0288(7) Uani d . 1 1 . .
    H H12C -0.4223 0.6811 0.6358 0.035 Uiso calc R 1 1 . .
    H H12D -0.3337 0.5768 0.6843 0.035 Uiso calc R 1 1 . .
    C C13B -0.1973(5) 0.5371(3) 0.61686(12) 0.0262(6) Uani d . 1 1 . .
    H H13C -0.1660 0.5872 0.5831 0.031 Uiso calc R 1 1 . .
    H H13D -0.3051 0.4791 0.6122 0.031 Uiso calc R 1 1 . .
    C C14B 0.1299(5) 0.2268(3) 0.63518(11) 0.0232(6) Uani d . 1 1 . .
    H H14B 0.1956 0.1748 0.6102 0.028 Uiso calc R 1 1 . .
    C C15B -0.0898(5) 0.1806(3) 0.65121(12) 0.0262(6) Uani d . 1 1 . .
    H H15C -0.1845 0.1916 0.6209 0.031 Uiso calc R 1 1 . .
    H H15D -0.1624 0.2333 0.6747 0.031 Uiso calc R 1 1 . .
    C C16B -0.0599(5) 0.0395(3) 0.67733(13) 0.0290(7) Uani d . 1 1 . .
    H H16C -0.2029 0.0133 0.6891 0.035 Uiso calc R 1 1 . .
    H H16D -0.0016 -0.0140 0.6527 0.035 Uiso calc R 1 1 . .
    C C17B 0.0960(6) 0.0174(3) 0.72263(13) 0.0322(7) Uani d . 1 1 . .
    H H17C 0.0320 0.0652 0.7486 0.039 Uiso calc R 1 1 . .
    H H17D 0.1173 -0.0748 0.7380 0.039 Uiso calc R 1 1 . .
    C C18B 0.3159(5) 0.0618(3) 0.70600(12) 0.0291(7) Uani d . 1 1 . .
    H H18C 0.3846 0.0099 0.6818 0.035 Uiso calc R 1 1 . .
    H H18E 0.4133 0.0488 0.7359 0.035 Uiso calc R 1 1 . .
    C C19B 0.2872(5) 0.2034(3) 0.68080(12) 0.0260(6) Uani d . 1 1 . .
    H H19E 0.4303 0.2298 0.6692 0.031 Uiso calc R 1 1 . .
    H H19C 0.2291 0.2560 0.7058 0.031 Uiso calc R 1 1 . .
loop_
    _atom_site_aniso_label
    _atom_site_aniso_U_11
    _atom_site_aniso_U_22
    _atom_site_aniso_U_33
    _atom_site_aniso_U_12
    _atom_site_aniso_U_13
    _atom_site_aniso_U_23
    O1A 0.0452(16) 0.0435(15) 0.0500(17) 0.0052(12) -0.0178(13) 0.0058(12)
    O2A 0.0485(15) 0.0328(13) 0.0373(14) -0.0007(11) 0.0025(11) 0.0032(10)
    O3A 0.0343(12) 0.0277(11) 0.0284(11) 0.0000(9) -0.0083(9) -0.0083(9)
    O1B 0.0547(16) 0.0393(14) 0.0358(14) 0.0027(12) -0.0033(12) -0.0174(11)
    O2B 0.0531(17) 0.0490(16) 0.0445(16) 0.0040(13) 0.0191(13) -0.0179(13)
    O3B 0.0346(12) 0.0263(11) 0.0269(11) -0.0022(9) 0.0054(9) -0.0049(9)
    N1A 0.0390(16) 0.0302(15) 0.0248(13) 0.0051(12) 0.0004(11) -0.0034(11)
    N2A 0.0270(13) 0.0229(12) 0.0219(12) -0.0010(10) -0.0023(10) -0.0042(10)
    N1B 0.0428(16) 0.0280(14) 0.0233(13) 0.0077(12) -0.0006(12) -0.0061(11)
    N2B 0.0251(12) 0.0230(12) 0.0220(12) 0.0004(10) 0.0014(10) -0.0053(10)
    C1A 0.0324(16) 0.0271(15) 0.0190(14) 0.0055(12) -0.0010(12) -0.0050(11)
    C2A 0.0326(17) 0.0288(16) 0.0253(15) -0.0046(13) 0.0028(12) -0.0049(12)
    C3A 0.0261(15) 0.0323(16) 0.0238(15) 0.0005(12) -0.0016(12) -0.0060(12)
    C4A 0.0247(14) 0.0273(15) 0.0200(14) 0.0021(12) -0.0016(11) -0.0073(11)
    C5A 0.0255(15) 0.0276(15) 0.0239(14) -0.0005(12) -0.0024(11) -0.0063(12)
    C6A 0.0266(15) 0.0331(17) 0.0249(15) 0.0032(13) -0.0037(12) -0.0087(12)
    C7A 0.0217(14) 0.0267(15) 0.0249(15) -0.0018(11) -0.0014(11) -0.0043(12)
    C8A 0.0258(15) 0.0236(14) 0.0233(14) 0.0006(12) -0.0038(11) -0.0035(11)
    C9A 0.0272(15) 0.0273(15) 0.0290(16) 0.0034(12) -0.0037(12) -0.0056(12)
    C10A 0.0314(17) 0.0275(16) 0.0373(18) 0.0051(13) -0.0084(13) -0.0060(13)
    C11A 0.046(2) 0.0243(16) 0.051(2) 0.0019(15) -0.0161(17) -0.0024(15)
    C12A 0.0381(19) 0.0306(17) 0.0395(19) -0.0083(14) -0.0074(15) 0.0051(14)
    C13A 0.0296(16) 0.0267(16) 0.0332(17) -0.0019(13) -0.0057(13) -0.0006(13)
    C14A 0.0230(14) 0.0221(14) 0.0210(14) 0.0001(11) -0.0025(11) -0.0050(11)
    C15A 0.0225(14) 0.0290(15) 0.0235(14) -0.0016(12) -0.0015(11) -0.0051(12)
    C16A 0.0281(15) 0.0303(16) 0.0239(15) 0.0021(12) 0.0012(12) -0.0067(12)
    C17A 0.0342(17) 0.0314(16) 0.0275(16) -0.0003(13) -0.0022(13) -0.0097(13)
    C18A 0.0283(15) 0.0278(15) 0.0291(16) -0.0044(12) -0.0022(12) -0.0072(12)
    C19A 0.0238(14) 0.0275(15) 0.0253(14) -0.0021(12) -0.0002(11) -0.0055(12)
    C1B 0.0355(17) 0.0264(15) 0.0182(14) 0.0064(13) 0.0006(12) -0.0032(11)
    C2B 0.0342(16) 0.0257(15) 0.0237(15) -0.0023(12) -0.0044(12) -0.0049(12)
    C3B 0.0270(15) 0.0298(15) 0.0218(14) -0.0003(12) 0.0012(11) -0.0037(12)
    C4B 0.0274(15) 0.0232(14) 0.0175(13) 0.0019(11) -0.0009(11) -0.0015(11)
    C5B 0.0274(15) 0.0279(15) 0.0217(14) -0.0010(12) -0.0014(11) -0.0027(11)
    C6B 0.0281(15) 0.0298(16) 0.0229(14) 0.0021(12) 0.0031(12) -0.0015(12)
    C7B 0.0244(14) 0.0256(15) 0.0224(14) -0.0023(11) -0.0002(11) -0.0055(11)
    C8B 0.0279(15) 0.0258(15) 0.0202(13) -0.0003(12) 0.0027(11) -0.0066(11)
    C9B 0.0281(16) 0.0300(16) 0.0294(16) -0.0013(13) 0.0001(12) -0.0092(13)
    C10B 0.0345(17) 0.0339(17) 0.0299(16) -0.0054(14) -0.0018(13) -0.0118(13)
    C11B 0.0356(17) 0.0264(15) 0.0279(16) 0.0004(13) 0.0012(13) -0.0081(12)
    C12B 0.0298(16) 0.0279(15) 0.0283(15) 0.0003(12) 0.0037(12) -0.0072(12)
    C13B 0.0261(15) 0.0269(15) 0.0254(15) 0.0003(12) -0.0010(11) -0.0072(12)
    C14B 0.0262(14) 0.0231(14) 0.0195(13) 0.0001(11) 0.0004(11) -0.0042(11)
    C15B 0.0217(14) 0.0268(15) 0.0298(15) -0.0011(12) -0.0028(12) -0.0052(12)
    C16B 0.0267(15) 0.0259(15) 0.0346(17) -0.0056(12) 0.0041(13) -0.0056(13)
    C17B 0.0338(17) 0.0298(16) 0.0301(16) -0.0013(13) 0.0054(13) 0.0000(13)
    C18B 0.0281(16) 0.0316(16) 0.0238(15) 0.0034(13) -0.0025(12) 0.0000(12)
    C19B 0.0214(14) 0.0288(15) 0.0264(15) 0.0000(11) -0.0022(11) -0.0034(12)
_geom_special_details
;
All e.s.d.'s (except the e.s.d. in the dihedral angle between two l.s. planes)
are estimated using the full covariance matrix. The cell e.s.d.'s are taken
into account individually in the estimation of e.s.d.'s in distances, angles
and torsion angles; correlations between e.s.d.'s in cell parameters are only
used when they are defined by crystal symmetry. An approximate (isotropic)
treatment of cell e.s.d.'s is used for estimating e.s.d.'s involving l.s.
planes.
;
loop_
    _geom_bond_atom_site_label_1
    _geom_bond_atom_site_label_2
    _geom_bond_site_symmetry_2
    _geom_bond_distance
    _geom_bond_publ_flag
    O1A N1A . 1.229(4) ?
    O2A N1A . 1.211(4) ?
    O3A C7A . 1.230(4) ?
    O1B N1B . 1.213(4) ?
    O2B N1B . 1.229(4) ?
    O3B C7B . 1.226(4) ?
    N1A C1A . 1.481(4) ?
    N2A C7A . 1.356(4) ?
    N2A C8A . 1.483(4) ?
    N2A C14A . 1.483(4) ?
    N1B C1B . 1.483(4) ?
    N2B C7B . 1.359(4) ?
    N2B C14B . 1.477(4) ?
    N2B C8B . 1.480(4) ?
    C1A C6A . 1.364(5) ?
    C1A C2A . 1.397(5) ?
    C2A C3A . 1.389(5) ?
    C2A H2AA . 0.9500 ?
    C3A C4A . 1.384(5) ?
    C3A H3AA . 0.9500 ?
    C4A C5A . 1.398(4) ?
    C4A C7A . 1.519(4) ?
    C5A C6A . 1.393(4) ?
    C5A H5AA . 0.9500 ?
    C6A H6AA . 0.9500 ?
    C8A C13A . 1.524(5) ?
    C8A C9A . 1.533(4) ?
    C8A H8AA . 1.0000 ?
    C9A C10A . 1.537(4) ?
    C9A H9AA . 0.9900 ?
    C9A H9AB . 0.9900 ?
    C10A C11A . 1.520(5) ?
    C10A H10A . 0.9900 ?
    C10A H10B . 0.9900 ?
    C11A C12A . 1.527(6) ?
    C11A H11A . 0.9900 ?
    C11A H11B . 0.9900 ?
    C12A C13A . 1.530(4) ?
    C12A H12A . 0.9900 ?
    C12A H12B . 0.9900 ?
    C13A H13A . 0.9900 ?
    C13A H13B . 0.9900 ?
    C14A C15A . 1.530(4) ?
    C14A C19A . 1.536(4) ?
    C14A H14A . 1.0000 ?
    C15A C16A . 1.533(4) ?
    C15A H15A . 0.9900 ?
    C15A H15B . 0.9900 ?
    C16A C17A . 1.530(5) ?
    C16A H16A . 0.9900 ?
    C16A H16B . 0.9900 ?
    C17A C18A . 1.522(5) ?
    C17A H17A . 0.9900 ?
    C17A H17B . 0.9900 ?
    C18A C19A . 1.532(4) ?
    C18A H18A . 0.9900 ?
    C18A H18B . 0.9900 ?
    C19A H19A . 0.9900 ?
    C19A H19B . 0.9900 ?
    C1B C6B . 1.369(5) ?
    C1B C2B . 1.395(5) ?
    C2B C3B . 1.393(4) ?
    C2B H2BA . 0.9500 ?
    C3B C4B . 1.383(5) ?
    C3B H3BA . 0.9500 ?
    C4B C5B . 1.391(4) ?
    C4B C7B . 1.520(4) ?
    C5B C6B . 1.391(4) ?
    C5B H5BA . 0.9500 ?
    C6B H6BA . 0.9500 ?
    C8B C9B . 1.524(4) ?
    C8B C13B . 1.538(4) ?
    C8B H8BA . 1.0000 ?
    C9B C10B . 1.528(4) ?
    C9B H9BA . 0.9900 ?
    C9B H9BB . 0.9900 ?
    C10B C11B . 1.538(5) ?
    C10B H10C . 0.9900 ?
    C10B H10D . 0.9900 ?
    C11B C12B . 1.517(5) ?
    C11B H11C . 0.9900 ?
    C11B H11D . 0.9900 ?
    C12B C13B . 1.527(4) ?
    C12B H12C . 0.9900 ?
    C12B H12D . 0.9900 ?
    C13B H13C . 0.9900 ?
    C13B H13D . 0.9900 ?
    C14B C15B . 1.530(4) ?
    C14B C19B . 1.540(4) ?
    C14B H14B . 1.0000 ?
    C15B C16B . 1.531(4) ?
    C15B H15C . 0.9900 ?
    C15B H15D . 0.9900 ?
    C16B C17B . 1.529(5) ?
    C16B H16C . 0.9900 ?
    C16B H16D . 0.9900 ?
    C17B C18B . 1.528(5) ?
    C17B H17C . 0.9900 ?
    C17B H17D . 0.9900 ?
    C18B C19B . 1.530(4) ?
    C18B H18C . 0.9900 ?
    C18B H18E . 0.9900 ?
    C19B H19E . 0.9900 ?
    C19B H19C . 0.9900 ?
loop_
    _geom_angle_atom_site_label_1
    _geom_angle_atom_site_label_2
    _geom_angle_atom_site_label_3
    _geom_angle_site_symmetry_1
    _geom_angle_site_symmetry_3
    _geom_angle
    _geom_angle_publ_flag
    O2A N1A O1A . . 124.4(3) ?
    O2A N1A C1A . . 118.6(3) ?
    O1A N1A C1A . . 116.9(3) ?
    C7A N2A C8A . . 119.5(2) ?
    C7A N2A C14A . . 123.4(3) ?
    C8A N2A C14A . . 116.7(2) ?
    O1B N1B O2B . . 124.1(3) ?
    O1B N1B C1B . . 118.7(3) ?
    O2B N1B C1B . . 117.2(3) ?
    C7B N2B C14B . . 123.6(2) ?
    C7B N2B C8B . . 119.3(2) ?
    C14B N2B C8B . . 116.8(2) ?
    C6A C1A C2A . . 122.9(3) ?
    C6A C1A N1A . . 118.7(3) ?
    C2A C1A N1A . . 118.4(3) ?
    C3A C2A C1A . . 117.8(3) ?
    C3A C2A H2AA . . 121.1 ?
    C1A C2A H2AA . . 121.1 ?
    C4A C3A C2A . . 120.5(3) ?
    C4A C3A H3AA . . 119.8 ?
    C2A C3A H3AA . . 119.8 ?
    C3A C4A C5A . . 120.2(3) ?
    C3A C4A C7A . . 123.1(3) ?
    C5A C4A C7A . . 116.5(3) ?
    C6A C5A C4A . . 119.9(3) ?
    C6A C5A H5AA . . 120.1 ?
    C4A C5A H5AA . . 120.1 ?
    C1A C6A C5A . . 118.6(3) ?
    C1A C6A H6AA . . 120.7 ?
    C5A C6A H6AA . . 120.7 ?
    O3A C7A N2A . . 123.3(3) ?
    O3A C7A C4A . . 117.5(3) ?
    N2A C7A C4A . . 119.2(3) ?
    N2A C8A C13A . . 113.2(2) ?
    N2A C8A C9A . . 112.7(3) ?
    C13A C8A C9A . . 111.9(3) ?
    N2A C8A H8AA . . 106.1 ?
    C13A C8A H8AA . . 106.1 ?
    C9A C8A H8AA . . 106.1 ?
    C8A C9A C10A . . 109.4(3) ?
    C8A C9A H9AA . . 109.8 ?
    C10A C9A H9AA . . 109.8 ?
    C8A C9A H9AB . . 109.8 ?
    C10A C9A H9AB . . 109.8 ?
    H9AA C9A H9AB . . 108.2 ?
    C11A C10A C9A . . 111.6(3) ?
    C11A C10A H10A . . 109.3 ?
    C9A C10A H10A . . 109.3 ?
    C11A C10A H10B . . 109.3 ?
    C9A C10A H10B . . 109.3 ?
    H10A C10A H10B . . 108.0 ?
    C10A C11A C12A . . 111.5(3) ?
    C10A C11A H11A . . 109.3 ?
    C12A C11A H11A . . 109.3 ?
    C10A C11A H11B . . 109.3 ?
    C12A C11A H11B . . 109.3 ?
    H11A C11A H11B . . 108.0 ?
    C11A C12A C13A . . 110.9(3) ?
    C11A C12A H12A . . 109.5 ?
    C13A C12A H12A . . 109.5 ?
    C11A C12A H12B . . 109.5 ?
    C13A C12A H12B . . 109.5 ?
    H12A C12A H12B . . 108.0 ?
    C8A C13A C12A . . 110.2(3) ?
    C8A C13A H13A . . 109.6 ?
    C12A C13A H13A . . 109.6 ?
    C8A C13A H13B . . 109.6 ?
    C12A C13A H13B . . 109.6 ?
    H13A C13A H13B . . 108.1 ?
    N2A C14A C15A . . 111.7(2) ?
    N2A C14A C19A . . 110.9(2) ?
    C15A C14A C19A . . 111.5(2) ?
    N2A C14A H14A . . 107.5 ?
    C15A C14A H14A . . 107.5 ?
    C19A C14A H14A . . 107.5 ?
    C14A C15A C16A . . 110.3(3) ?
    C14A C15A H15A . . 109.6 ?
    C16A C15A H15A . . 109.6 ?
    C14A C15A H15B . . 109.6 ?
    C16A C15A H15B . . 109.6 ?
    H15A C15A H15B . . 108.1 ?
    C17A C16A C15A . . 110.8(3) ?
    C17A C16A H16A . . 109.5 ?
    C15A C16A H16A . . 109.5 ?
    C17A C16A H16B . . 109.5 ?
    C15A C16A H16B . . 109.5 ?
    H16A C16A H16B . . 108.1 ?
    C18A C17A C16A . . 110.5(3) ?
    C18A C17A H17A . . 109.6 ?
    C16A C17A H17A . . 109.6 ?
    C18A C17A H17B . . 109.6 ?
    C16A C17A H17B . . 109.6 ?
    H17A C17A H17B . . 108.1 ?
    C17A C18A C19A . . 111.6(3) ?
    C17A C18A H18A . . 109.3 ?
    C19A C18A H18A . . 109.3 ?
    C17A C18A H18B . . 109.3 ?
    C19A C18A H18B . . 109.3 ?
    H18A C18A H18B . . 108.0 ?
    C18A C19A C14A . . 110.5(2) ?
    C18A C19A H19A . . 109.6 ?
    C14A C19A H19A . . 109.6 ?
    C18A C19A H19B . . 109.6 ?
    C14A C19A H19B . . 109.6 ?
    H19A C19A H19B . . 108.1 ?
    C6B C1B C2B . . 123.2(3) ?
    C6B C1B N1B . . 118.7(3) ?
    C2B C1B N1B . . 118.0(3) ?
    C3B C2B C1B . . 117.4(3) ?
    C3B C2B H2BA . . 121.3 ?
    C1B C2B H2BA . . 121.3 ?
    C4B C3B C2B . . 120.6(3) ?
    C4B C3B H3BA . . 119.7 ?
    C2B C3B H3BA . . 119.7 ?
    C3B C4B C5B . . 120.3(3) ?
    C3B C4B C7B . . 122.6(3) ?
    C5B C4B C7B . . 116.8(3) ?
    C4B C5B C6B . . 120.2(3) ?
    C4B C5B H5BA . . 119.9 ?
    C6B C5B H5BA . . 119.9 ?
    C1B C6B C5B . . 118.3(3) ?
    C1B C6B H6BA . . 120.9 ?
    C5B C6B H6BA . . 120.9 ?
    O3B C7B N2B . . 123.6(3) ?
    O3B C7B C4B . . 117.2(3) ?
    N2B C7B C4B . . 119.2(3) ?
    N2B C8B C9B . . 112.9(3) ?
    N2B C8B C13B . . 112.0(2) ?
    C9B C8B C13B . . 112.3(3) ?
    N2B C8B H8BA . . 106.4 ?
    C9B C8B H8BA . . 106.4 ?
    C13B C8B H8BA . . 106.4 ?
    C8B C9B C10B . . 110.8(3) ?
    C8B C9B H9BA . . 109.5 ?
    C10B C9B H9BA . . 109.5 ?
    C8B C9B H9BB . . 109.5 ?
    C10B C9B H9BB . . 109.5 ?
    H9BA C9B H9BB . . 108.1 ?
    C9B C10B C11B . . 110.5(3) ?
    C9B C10B H10C . . 109.6 ?
    C11B C10B H10C . . 109.6 ?
    C9B C10B H10D . . 109.6 ?
    C11B C10B H10D . . 109.6 ?
    H10C C10B H10D . . 108.1 ?
    C12B C11B C10B . . 110.8(3) ?
    C12B C11B H11C . . 109.5 ?
    C10B C11B H11C . . 109.5 ?
    C12B C11B H11D . . 109.5 ?
    C10B C11B H11D . . 109.5 ?
    H11C C11B H11D . . 108.1 ?
    C11B C12B C13B . . 111.4(3) ?
    C11B C12B H12C . . 109.4 ?
    C13B C12B H12C . . 109.4 ?
    C11B C12B H12D . . 109.4 ?
    C13B C12B H12D . . 109.4 ?
    H12C C12B H12D . . 108.0 ?
    C12B C13B C8B . . 109.6(3) ?
    C12B C13B H13C . . 109.7 ?
    C8B C13B H13C . . 109.7 ?
    C12B C13B H13D . . 109.7 ?
    C8B C13B H13D . . 109.7 ?
    H13C C13B H13D . . 108.2 ?
    N2B C14B C15B . . 111.6(2) ?
    N2B C14B C19B . . 111.3(2) ?
    C15B C14B C19B . . 111.0(2) ?
    N2B C14B H14B . . 107.6 ?
    C15B C14B H14B . . 107.6 ?
    C19B C14B H14B . . 107.6 ?
    C14B C15B C16B . . 110.9(2) ?
    C14B C15B H15C . . 109.5 ?
    C16B C15B H15C . . 109.5 ?
    C14B C15B H15D . . 109.5 ?
    C16B C15B H15D . . 109.5 ?
    H15C C15B H15D . . 108.0 ?
    C17B C16B C15B . . 111.0(3) ?
    C17B C16B H16C . . 109.4 ?
    C15B C16B H16C . . 109.4 ?
    C17B C16B H16D . . 109.4 ?
    C15B C16B H16D . . 109.4 ?
    H16C C16B H16D . . 108.0 ?
    C18B C17B C16B . . 110.7(3) ?
    C18B C17B H17C . . 109.5 ?
    C16B C17B H17C . . 109.5 ?
    C18B C17B H17D . . 109.5 ?
    C16B C17B H17D . . 109.5 ?
    H17C C17B H17D . . 108.1 ?
    C17B C18B C19B . . 110.6(3) ?
    C17B C18B H18C . . 109.5 ?
    C19B C18B H18C . . 109.5 ?
    C17B C18B H18E . . 109.5 ?
    C19B C18B H18E . . 109.5 ?
    H18C C18B H18E . . 108.1 ?
    C18B C19B C14B . . 110.4(3) ?
    C18B C19B H19E . . 109.6 ?
    C14B C19B H19E . . 109.6 ?
    C18B C19B H19C . . 109.6 ?
    C14B C19B H19C . . 109.6 ?
    H19E C19B H19C . . 108.1 ?
loop_
    _geom_torsion_atom_site_label_1
    _geom_torsion_atom_site_label_2
    _geom_torsion_atom_site_label_3
    _geom_torsion_atom_site_label_4
    _geom_torsion_site_symmetry_1
    _geom_torsion_site_symmetry_2
    _geom_torsion_site_symmetry_3
    _geom_torsion_site_symmetry_4
    _geom_torsion
    _geom_torsion_publ_flag
    O2A N1A C1A C6A . . . . -176.6(3) ?
    O1A N1A C1A C6A . . . . 1.2(4) ?
    O2A N1A C1A C2A . . . . 3.9(4) ?
    O1A N1A C1A C2A . . . . -178.4(3) ?
    C6A C1A C2A C3A . . . . 2.1(5) ?
    N1A C1A C2A C3A . . . . -178.3(3) ?
    C1A C2A C3A C4A . . . . -0.4(5) ?
    C2A C3A C4A C5A . . . . -0.9(5) ?
    C2A C3A C4A C7A . . . . -175.6(3) ?
    C3A C4A C5A C6A . . . . 0.6(4) ?
    C7A C4A C5A C6A . . . . 175.7(3) ?
    C2A C1A C6A C5A . . . . -2.4(5) ?
    N1A C1A C6A C5A . . . . 178.1(3) ?
    C4A C5A C6A C1A . . . . 1.0(5) ?
    C8A N2A C7A O3A . . . . -0.7(5) ?
    C14A N2A C7A O3A . . . . 172.1(3) ?
    C8A N2A C7A C4A . . . . -179.7(3) ?
    C14A N2A C7A C4A . . . . -6.9(4) ?
    C3A C4A C7A O3A . . . . 121.5(3) ?
    C5A C4A C7A O3A . . . . -53.4(4) ?
    C3A C4A C7A N2A . . . . -59.5(4) ?
    C5A C4A C7A N2A . . . . 125.6(3) ?
    C7A N2A C8A C13A . . . . 63.0(4) ?
    C14A N2A C8A C13A . . . . -110.2(3) ?
    C7A N2A C8A C9A . . . . -65.2(4) ?
    C14A N2A C8A C9A . . . . 121.5(3) ?
    N2A C8A C9A C10A . . . . -174.3(3) ?
    C13A C8A C9A C10A . . . . 56.8(3) ?
    C8A C9A C10A C11A . . . . -55.6(4) ?
    C9A C10A C11A C12A . . . . 55.9(4) ?
    C10A C11A C12A C13A . . . . -55.7(4) ?
    N2A C8A C13A C12A . . . . 173.9(3) ?
    C9A C8A C13A C12A . . . . -57.4(4) ?
    C11A C12A C13A C8A . . . . 56.0(4) ?
    C7A N2A C14A C15A . . . . -112.5(3) ?
    C8A N2A C14A C15A . . . . 60.4(3) ?
    C7A N2A C14A C19A . . . . 122.5(3) ?
    C8A N2A C14A C19A . . . . -64.6(3) ?
    N2A C14A C15A C16A . . . . 179.0(2) ?
    C19A C14A C15A C16A . . . . -56.3(3) ?
    C14A C15A C16A C17A . . . . 57.2(3) ?
    C15A C16A C17A C18A . . . . -57.5(4) ?
    C16A C17A C18A C19A . . . . 56.8(4) ?
    C17A C18A C19A C14A . . . . -55.5(3) ?
    N2A C14A C19A C18A . . . . -179.6(2) ?
    C15A C14A C19A C18A . . . . 55.3(3) ?
    O1B N1B C1B C6B . . . . 178.1(3) ?
    O2B N1B C1B C6B . . . . -0.7(4) ?
    O1B N1B C1B C2B . . . . -3.5(4) ?
    O2B N1B C1B C2B . . . . 177.7(3) ?
    C6B C1B C2B C3B . . . . -1.7(5) ?
    N1B C1B C2B C3B . . . . 180.0(3) ?
    C1B C2B C3B C4B . . . . 1.2(5) ?
    C2B C3B C4B C5B . . . . -0.1(5) ?
    C2B C3B C4B C7B . . . . 172.8(3) ?
    C3B C4B C5B C6B . . . . -0.6(4) ?
    C7B C4B C5B C6B . . . . -173.9(3) ?
    C2B C1B C6B C5B . . . . 1.1(5) ?
    N1B C1B C6B C5B . . . . 179.4(3) ?
    C4B C5B C6B C1B . . . . 0.1(5) ?
    C14B N2B C7B O3B . . . . -171.0(3) ?
    C8B N2B C7B O3B . . . . 2.4(5) ?
    C14B N2B C7B C4B . . . . 9.0(4) ?
    C8B N2B C7B C4B . . . . -177.7(3) ?
    C3B C4B C7B O3B . . . . -119.6(3) ?
    C5B C4B C7B O3B . . . . 53.5(4) ?
    C3B C4B C7B N2B . . . . 60.4(4) ?
    C5B C4B C7B N2B . . . . -126.5(3) ?
    C7B N2B C8B C9B . . . . -63.0(4) ?
    C14B N2B C8B C9B . . . . 110.8(3) ?
    C7B N2B C8B C13B . . . . 64.9(4) ?
    C14B N2B C8B C13B . . . . -121.2(3) ?
    N2B C8B C9B C10B . . . . -176.9(3) ?
    C13B C8B C9B C10B . . . . 55.3(3) ?
    C8B C9B C10B C11B . . . . -55.3(4) ?
    C9B C10B C11B C12B . . . . 57.1(4) ?
    C10B C11B C12B C13B . . . . -58.2(4) ?
    C11B C12B C13B C8B . . . . 56.5(3) ?
    N2B C8B C13B C12B . . . . 176.5(3) ?
    C9B C8B C13B C12B . . . . -55.3(3) ?
    C7B N2B C14B C15B . . . . -122.7(3) ?
    C8B N2B C14B C15B . . . . 63.7(3) ?
    C7B N2B C14B C19B . . . . 112.6(3) ?
    C8B N2B C14B C19B . . . . -60.9(3) ?
    N2B C14B C15B C16B . . . . 179.6(2) ?
    C19B C14B C15B C16B . . . . -55.6(3) ?
    C14B C15B C16B C17B . . . . 55.9(3) ?
    C15B C16B C17B C18B . . . . -57.0(4) ?
    C16B C17B C18B C19B . . . . 57.8(4) ?
    C17B C18B C19B C14B . . . . -57.2(3) ?
    N2B C14B C19B C18B . . . . -178.7(2) ?
    C15B C14B C19B C18B . . . . 56.3(3) ?
loop_
    _geom_hbond_atom_site_label_D
    _geom_hbond_atom_site_label_H
    _geom_hbond_atom_site_label_A
    _geom_hbond_site_symmetry_A
    _geom_hbond_distance_DH
    _geom_hbond_distance_HA
    _geom_hbond_distance_DA
    _geom_hbond_angle_DHA
    _geom_hbond_publ_flag
    C5A H5AA O3A 2_777 0.95 2.60 3.155(4) 117.7 n
    C5B H5BA O3B 2_666 0.95 2.54 3.148(4) 121.8 y
    C9A H9AA O3A . 0.99 2.48 3.044(4) 115.4 n
    C9B H9BA O3B . 0.99 2.38 2.983(4) 118.2 n
    C13A H13B O3A . 0.99 2.43 3.001(4) 116.3 n
    C13B H13C O3B . 0.99 2.47 3.043(4) 116.5 n
_iucr_refine_instructions_details
;
TITL ss-170
CELL 1.54184  6.1874  10.7109  26.8188  79.1280  89.0270  82.8830
ZERR       4   0.0003   0.0004   0.0011    0.004    0.004    0.003
LATT  1
SFAC   C    H     N     O
UNIT   76   104   8     12
L.S. 10
PLAN 20
ACTA 135
HTAB c5a o3a_$1
eqiv $1 2-x, 2-y, 2-z
htab c5b o3b_$2
eqiv $2 1-x, 1-y, 1-z
BOND $H
CONF
mpla 5 o3a n2a c7a c8a c14a
mpla 6 c1a c2a c3a c4a c5a c6a
mpla 3 n1a o1a o2a
mpla 6 c8a c9a c10a c11a c12a c13a
mpla 6 c14a c15a c16a c17a c18a c19a
mpla 5 o3b n2b c7b c8b c14b
mpla 6 c1b c2b c3b c4b c5b c6b
mpla 3 n1b o1b o2b
mpla 6 c8b c9b c10b c11b c12b c13b
mpla 6 c14b c15b c16b c17b c18b c19b
size 0.2948 0.2563 0.0749
temp -150
twin -1 0 0 0 -1 0 0 -1 1
omit     0   1  12
omit    -1   3   3
omit     0  -1   6
omit    -1   3   1
omit    -2   3   8
omit     0  -1  12
omit    -2   3  13
omit    -1   3  16
omit     1   1   8
omit     1  -3  11
omit     0   3   6
omit     1  -1   5
omit    -1  -1   1
omit     3  -1   5
omit    -2   3   5
omit     2   1  10
omit     0  -3   1
omit    -4   3  11
omit     0   1  14
omit     1   1   5
omit     1  -3  16
omit     3   1   1
omit     0  -1  10
omit     2  -3   8
omit     0   1   8
omit     1  -1   2
omit    -1   3  13
omit     -1  -1   6
omit     1  -1   8
omit     4  -3   7
omit     0  -3   7
omit    -2   5   4
omit    -3   5   3
omit     1  -3   6
omit     2  -3   6
omit     0   1  10
omit    -1  -1   3
omit     0  -3  10
omit    -1   1   5
omit     1  -3   5
HTAB C9A O3A
HTAB C9B O3B
HTAB C13A O3A
HTAB C13B O3B
WGHT    0.111300    3.033800
BASF   0.04854
FVAR       5.69635
O1A   4    1.203670    0.504374    1.087931    11.00000    0.04523    0.04347 =
         0.04997    0.00575   -0.01779    0.00521
O2A   4    0.911665    0.417092    1.081496    11.00000    0.04853    0.03277 =
         0.03734    0.00321    0.00253   -0.00067
O3A   4    0.669621    1.064443    0.954622    11.00000    0.03432    0.02771 =
         0.02842   -0.00832   -0.00831   -0.00002
O1B   4    0.389835   -0.007699    0.416900    11.00000    0.05467    0.03935 =
         0.03578   -0.01739   -0.00334    0.00267
O2B   4    0.684879    0.082434    0.409320    11.00000    0.05313    0.04899 =
         0.04453   -0.01794    0.01912    0.00399
O3B   4    0.178436    0.517171    0.542973    11.00000    0.03460    0.02635 =
         0.02690   -0.00487    0.00541   -0.00215
N1A   3    1.018145    0.506150    1.071967    11.00000    0.03896    0.03017 =
         0.02484   -0.00337    0.00037    0.00507
N2A   3    0.588634    0.965560    0.890455    11.00000    0.02699    0.02293 =
         0.02186   -0.00422   -0.00227   -0.00095
N1B   3    0.502488    0.069398    0.426875    11.00000    0.04281    0.02798 =
         0.02331   -0.00609   -0.00061    0.00765
N2B   3    0.103760    0.362572    0.609589    11.00000    0.02508    0.02305 =
         0.02205   -0.00535    0.00143    0.00037
C1A   1    0.924394    0.624184    1.037255    11.00000    0.03235    0.02710 =
         0.01900   -0.00502   -0.00102    0.00549
C2A   1    0.711654    0.630586    1.019448    11.00000    0.03256    0.02885 =
         0.02531   -0.00495    0.00282   -0.00462
AFIX  43
H2AA  2    0.627272    0.562073    1.029963    11.00000   -1.20000
AFIX   0
C3A   1    0.627553    0.740350    0.985880    11.00000    0.02612    0.03231 =
         0.02379   -0.00598   -0.00164    0.00054
AFIX  43
H3AA  2    0.483716    0.747242    0.972939    11.00000   -1.20000
AFIX   0
C4A   1    0.751885    0.839798    0.971146    11.00000    0.02470    0.02726 =
         0.02002   -0.00729   -0.00157    0.00211
C5A   1    0.962570    0.831395    0.990504    11.00000    0.02551    0.02758 =
         0.02389   -0.00632   -0.00239   -0.00051
AFIX  43
H5AA  2    1.046999    0.900141    0.980592    11.00000   -1.20000
AFIX   0
C6A   1    1.048537    0.722004    1.024367    11.00000    0.02656    0.03313 =
         0.02493   -0.00870   -0.00373    0.00321
AFIX  43
H6AA  2    1.190682    0.715664    1.038198    11.00000   -1.20000
AFIX   0
C7A   1    0.664539    0.966043    0.937530    11.00000    0.02168    0.02670 =
         0.02485   -0.00426   -0.00139   -0.00181
C8A   1    0.504274    1.088435    0.857308    11.00000    0.02579    0.02360 =
         0.02329   -0.00352   -0.00380    0.00063
AFIX  13
H8AA  2    0.460074    1.066139    0.824694    11.00000   -1.20000
AFIX   0
C9A   1    0.298097    1.154505    0.878334    11.00000    0.02715    0.02733 =
         0.02896   -0.00562   -0.00373    0.00345
AFIX  23
H9AA  2    0.332562    1.180236    0.910582    11.00000   -1.20000
H9AB  2    0.187103    1.094452    0.885314    11.00000   -1.20000
AFIX   0
C10A  1    0.208465    1.273348    0.839354    11.00000    0.03136    0.02749 =
         0.03729   -0.00604   -0.00840    0.00505
AFIX  23
H10A  2    0.159911    1.246027    0.808543    11.00000   -1.20000
H10B  2    0.080415    1.318804    0.853803    11.00000   -1.20000
AFIX   0
C11A  1    0.378992    1.364230    0.824825    11.00000    0.04636    0.02426 =
         0.05143   -0.00242   -0.01610    0.00191
AFIX  23
H11A  2    0.415933    1.398894    0.854883    11.00000   -1.20000
H11B  2    0.318323    1.437025    0.798369    11.00000   -1.20000
AFIX   0
C12A  1    0.585391    1.296769    0.804905    11.00000    0.03808    0.03062 =
         0.03947    0.00508   -0.00742   -0.00833
AFIX  23
H12A  2    0.696171    1.356925    0.797761    11.00000   -1.20000
H12B  2    0.551877    1.270370    0.772732    11.00000   -1.20000
AFIX   0
C13A  1    0.676914    1.178866    0.843576    11.00000    0.02963    0.02671 =
         0.03322   -0.00063   -0.00565   -0.00187
AFIX  23
H13A  2    0.805393    1.133781    0.829135    11.00000   -1.20000
H13B  2    0.724312    1.205914    0.874550    11.00000   -1.20000
AFIX   0
C14A  1    0.607579    0.849373    0.867328    11.00000    0.02301    0.02214 =
         0.02104   -0.00502   -0.00245    0.00006
AFIX  13
H14A  2    0.670705    0.775417    0.893646    11.00000   -1.20000
AFIX   0
C15A  1    0.762559    0.859931    0.822072    11.00000    0.02254    0.02900 =
         0.02351   -0.00510   -0.00152   -0.00158
AFIX  23
H15A  2    0.908147    0.873645    0.833175    11.00000   -1.20000
H15B  2    0.707406    0.934423    0.795735    11.00000   -1.20000
AFIX   0
C16A  1    0.781460    0.737460    0.799699    11.00000    0.02813    0.03032 =
         0.02394   -0.00666    0.00122    0.00210
AFIX  23
H16A  2    0.878078    0.746666    0.769763    11.00000   -1.20000
H16B  2    0.847349    0.664096    0.825245    11.00000   -1.20000
AFIX   0
C17A  1    0.557452    0.711131    0.783932    11.00000    0.03415    0.03140 =
         0.02746   -0.00972   -0.00216   -0.00034
AFIX  23
H17A  2    0.496060    0.781480    0.756583    11.00000   -1.20000
H17B  2    0.572537    0.630439    0.770561    11.00000   -1.20000
AFIX   0
C18A  1    0.403762    0.700382    0.829036    11.00000    0.02830    0.02779 =
         0.02912   -0.00723   -0.00216   -0.00435
AFIX  23
H18A  2    0.459065    0.625216    0.855054    11.00000   -1.20000
H18B  2    0.258338    0.686696    0.817820    11.00000   -1.20000
AFIX   0
C19A  1    0.382420    0.821046    0.852530    11.00000    0.02384    0.02748 =
         0.02532   -0.00546   -0.00023   -0.00210
AFIX  23
H19A  2    0.289380    0.808792    0.883034    11.00000   -1.20000
H19B  2    0.311843    0.894788    0.827839    11.00000   -1.20000
AFIX   0
C1B   1    0.419115    0.152174    0.463236    11.00000    0.03548    0.02637 =
         0.01816   -0.00315    0.00064    0.00644
C2B   1    0.209272    0.142200    0.482123    11.00000    0.03419    0.02567 =
         0.02374   -0.00490   -0.00439   -0.00231
AFIX  43
H2BA  2    0.121693    0.084246    0.472098    11.00000   -1.20000
AFIX   0
C3B   1    0.133097    0.220470    0.516243    11.00000    0.02696    0.02979 =
         0.02182   -0.00372    0.00123   -0.00031
AFIX  43
H3BA  2   -0.008058    0.215076    0.530360    11.00000   -1.20000
AFIX   0
C4B   1    0.261141    0.306002    0.529760    11.00000    0.02735    0.02318 =
         0.01751   -0.00153   -0.00086    0.00187
C5B   1    0.468205    0.314773    0.509423    11.00000    0.02740    0.02792 =
         0.02165   -0.00269   -0.00143   -0.00097
AFIX  43
H5BA  2    0.554875    0.374244    0.518617    11.00000   -1.20000
AFIX   0
C6B   1    0.548717    0.236667    0.475651    11.00000    0.02814    0.02980 =
         0.02288   -0.00149    0.00309    0.00207
AFIX  43
H6BA  2    0.689970    0.241815    0.461563    11.00000   -1.20000
AFIX   0
C7B   1    0.176540    0.403860    0.561973    11.00000    0.02443    0.02556 =
         0.02243   -0.00555   -0.00020   -0.00231
C8B   1    0.013388    0.457866    0.640280    11.00000    0.02788    0.02579 =
         0.02022   -0.00657    0.00273   -0.00032
AFIX  13
H8BA  2   -0.028045    0.407936    0.673690    11.00000   -1.20000
AFIX   0
C9B   1    0.180489    0.541903    0.651894    11.00000    0.02814    0.03003 =
         0.02939   -0.00915    0.00009   -0.00133
AFIX  23
H9BA  2    0.229839    0.591860    0.619753    11.00000   -1.20000
H9BB  2    0.308767    0.487046    0.668964    11.00000   -1.20000
AFIX   0
C10B  1    0.083100    0.633478    0.686018    11.00000    0.03451    0.03391 =
         0.02990   -0.01183   -0.00184   -0.00535
AFIX  23
H10C  2    0.190660    0.691118    0.691158    11.00000   -1.20000
H10D  2    0.048878    0.583802    0.719608    11.00000   -1.20000
AFIX   0
C11B  1   -0.125544    0.713607    0.661921    11.00000    0.03563    0.02644 =
         0.02789   -0.00811    0.00124    0.00036
AFIX  23
H11C  2   -0.189535    0.770042    0.685035    11.00000   -1.20000
H11D  2   -0.089144    0.768519    0.629645    11.00000   -1.20000
AFIX   0
C12B  1   -0.290427    0.627627    0.651736    11.00000    0.02981    0.02789 =
         0.02833   -0.00723    0.00372    0.00034
AFIX  23
H12C  2   -0.422264    0.681129    0.635799    11.00000   -1.20000
H12D  2   -0.333720    0.576802    0.684311    11.00000   -1.20000
AFIX   0
C13B  1   -0.197298    0.537087    0.616859    11.00000    0.02611    0.02695 =
         0.02545   -0.00716   -0.00103    0.00029
AFIX  23
H13C  2   -0.166016    0.587199    0.583138    11.00000   -1.20000
H13D  2   -0.305118    0.479135    0.612240    11.00000   -1.20000
AFIX   0
C14B  1    0.129857    0.226754    0.635176    11.00000    0.02616    0.02308 =
         0.01949   -0.00424    0.00040    0.00013
AFIX  13
H14B  2    0.195595    0.174801    0.610177    11.00000   -1.20000
AFIX   0
C15B  1   -0.089794    0.180629    0.651208    11.00000    0.02173    0.02676 =
         0.02976   -0.00524   -0.00282   -0.00106
AFIX  23
H15C  2   -0.184473    0.191589    0.620916    11.00000   -1.20000
H15D  2   -0.162364    0.233279    0.674747    11.00000   -1.20000
AFIX   0
C16B  1   -0.059901    0.039513    0.677331    11.00000    0.02671    0.02594 =
         0.03464   -0.00556    0.00410   -0.00559
AFIX  23
H16C  2   -0.202926    0.013275    0.689076    11.00000   -1.20000
H16D  2   -0.001553   -0.014032    0.652676    11.00000   -1.20000
AFIX   0
C17B  1    0.096025    0.017418    0.722634    11.00000    0.03380    0.02976 =
         0.03010   -0.00002    0.00544   -0.00133
AFIX  23
H17C  2    0.031958    0.065213    0.748627    11.00000   -1.20000
H17D  2    0.117280   -0.074834    0.738048    11.00000   -1.20000
AFIX   0
C18B  1    0.315864    0.061806    0.706001    11.00000    0.02815    0.03164 =
         0.02383    0.00004   -0.00252    0.00343
AFIX  23
H18C  2    0.384603    0.009876    0.681790    11.00000   -1.20000
H18E  2    0.413272    0.048815    0.735923    11.00000   -1.20000
AFIX   0
C19B  1    0.287214    0.203432    0.680800    11.00000    0.02136    0.02877 =
         0.02641   -0.00343   -0.00224   -0.00005
AFIX  23
H19E  2    0.430347    0.229754    0.669194    11.00000   -1.20000
H19C  2    0.229086    0.256010    0.705800    11.00000   -1.20000
HKLF       4
REM  ss-170
REM R1 =  0.0797 for   6374 Fo > 4sig(Fo)  and  0.0850 for all   6952 data
REM    434 parameters refined using      0 restraints
END
WGHT      0.1113      3.0333
REM Highest difference peak  0.413,  deepest hole -0.292,  1-sigma level  0.074
Q1    1   0.7605  1.1256  0.9560  11.00000  0.05    0.41
Q2    1   0.1079  0.4858  0.6539  11.00000  0.05    0.41
Q3    1   0.0377  0.2896  0.6098  11.00000  0.05    0.39
Q4    1  -0.4923  0.4655  0.5791  11.00000  0.05    0.39
Q5    1   0.5844  1.1462  0.8545  11.00000  0.05    0.38
Q6    1   1.0010  0.6454  1.0207  11.00000  0.05    0.38
Q7    1   0.5008  0.7734  0.8204  11.00000  0.05    0.38
Q8    1   0.6809  1.3641  0.8127  11.00000  0.05    0.37
Q9    1  -0.1789  0.1123  0.6508  11.00000  0.05    0.36
Q10   1   0.6270  0.5563  1.0172  11.00000  0.05    0.35
Q11   1   0.5738  1.0000  0.9587  11.00000  0.05    0.34
Q12   1   0.4773  0.8897  0.8492  11.00000  0.05    0.34
Q13   1   0.2944  1.3210  0.8440  11.00000  0.05    0.34
Q14   1   0.0875  0.4533  0.5418  11.00000  0.05    0.34
Q15   1   0.8536  0.9403  0.8182  11.00000  0.05    0.34
Q16   1   0.8374  0.5447  1.0413  11.00000  0.05    0.34
Q17   1   0.7016  0.7767  0.9701  11.00000  0.05    0.34
Q18   1   0.8090  0.3548  1.0796  11.00000  0.05    0.34
Q19   1  -0.1684 -0.0197  0.6708  11.00000  0.05    0.34
Q20   1   0.1992  0.1342  0.6791  11.00000  0.05    0.33
;
data_global
_journal_date_recd_electronic     2012-08-03
_journal_date_accepted     2012-08-13
_journal_name_full     'Acta Crystallographica, Section E'
_journal_year     2012
_journal_volume     68
_journal_issue      9
_journal_page_first     o2762
_journal_page_last     o2762
_journal_paper_category     QO
_journal_paper_doi     10.1107/S1600536812035660
_journal_coeditor_code     NG5286
_publ_contact_author_name     'Sohail Saeed'
_publ_contact_author_address
;
Department of Chemistry, Research Complex, Allama Iqbal Open University,
Islamabad 44000, Pakistan
;
_publ_contact_author_email     'sohail262001@yahoo.com'
_publ_contact_author_fax     '0092-51-9250081'
_publ_contact_author_phone     '0092-51-9250081'
_publ_section_title
;
<i>N</i>,<i>N</i>-Dicyclohexyl-4-nitrobenzamide
;
loop_
    _publ_author_name
    _publ_author_footnote
    _publ_author_address
    'Saeed, Sohail' .
;
Department of Chemistry, Research Complex, Allama Iqbal Open University,
Islamabad 44000, Pakistan
;
    'Rashid, Naghmana' .
;
Department of Chemistry, Research Complex, Allama Iqbal Open University,
Islamabad 44000, Pakistan
;
    'Butcher, Ray J.' .
;
Department of Chemistry
Howard University
525 College Street NW
Washington DC 20059
USA
;
    '\"Ozt\"urk Yildirim, Sema' .
;
Department of Chemistry
Howard University
525 College Street NW
Washington DC 20059
USA
Department of Physics, Faculty of Sciences, Erciyes University, 38039 Kayseri,
Turkey
;
    'Hussain, Rizwan' .
;
National Engineering & Scientific Commission, PO Box 2801, Islamabad, Pakistan
;
