# Supplementary material for: N,N-Dicyclo­hexyl-4-nitro­benzamide
Source: Acta Crystallogr Sect E Struct Rep Online. 2012 Aug 25;68(Pt 9):o2762. doi: 10.1107/S1600536812035660 (PMC3435797; doi:10.1107/S1600536812035660)
Supplement: Supplementary file 2 [file e-68-o2762-Isup2.hkl]

# 
# h,k,l, Fc-squared, Fo-squared, sigma(Fo-squared) and status flag 
# 
data_I
_shelx_title ' ss-170' 
_shelx_refln_list_code          4 
_shelx_F_calc_maximum      196.04 
_exptl_crystal_F_000       712.00 
_reflns_d_resolution_high  0.7961 
 
loop_ 
 _symmetry_equiv_pos_as_xyz 
 'x, y, z' 
 '-x, -y, -z' 
 
_cell_length_a     6.1874 
_cell_length_b    10.7109 
_cell_length_c    26.8188 
_cell_angle_alpha  79.128 
_cell_angle_beta   89.027 
_cell_angle_gamma  82.883 
 
_shelx_F_squared_multiplier     1.000 
 
loop_ 
 _refln_index_h 
 _refln_index_k 
 _refln_index_l 
 _refln_F_squared_calc 
 _refln_F_squared_meas 
 _refln_F_squared_sigma 
 _refln_observed_status 
   1   0   0       52.37       52.41      1.94 o 
   2   0   0      554.62      660.48     27.23 o 
   3   0   0       30.73       42.28      5.11 o 
   4   0   0      128.41       94.87     10.96 o 
   5   0   0        0.01        0.42      1.10 o 
   6   0   0       25.82       18.68      2.45 o 
   7   0   0       11.70       14.85      2.77 o 
  -7   1   0       76.63       64.83      3.34 o 
  -6   1   0       99.41      183.86     10.76 o 
  -5   1   0      153.91      126.46      5.90 o 
  -4   1   0      336.47      297.37     19.62 o 
  -3   1   0      225.93      251.71      9.92 o 
  -2   1   0      672.50     1180.64     17.38 o 
  -1   1   0       21.89       45.19      4.48 o 
   0   1   0      356.88      342.77      6.95 o 
   1   1   0    38431.91    30563.23    268.07 o 
   2   1   0      142.32      142.38     22.12 o 
   3   1   0     3123.72     2901.09     49.85 o 
   4   1   0       10.28        9.65      3.98 o 
   5   1   0      387.41      369.87     21.84 o 
   6   1   0       10.89       10.68      1.81 o 
   7   1   0        3.55        7.33      2.23 o 
  -7   2   0      112.12       99.04      3.59 o 
  -6   2   0      587.26      595.16     16.83 o 
  -5   2   0      203.28      158.57     10.78 o 
  -4   2   0       80.58       91.89     11.12 o 
  -3   2   0      174.54      170.10      8.70 o 
  -2   2   0      180.83      156.76      7.20 o 
  -1   2   0      358.43      402.57     12.76 o 
   0   2   0      326.24      270.33      6.93 o 
   1   2   0     1282.56     1367.50     22.26 o 
   2   2   0       75.91       49.68     28.73 o 
   3   2   0      204.56      203.21     13.72 o 
   4   2   0      254.88      234.61     17.40 o 
   5   2   0       11.53       56.98      4.70 o 
   6   2   0      106.41       93.05      5.09 o 
   7   2   0        1.96       10.90      3.10 o 
  -7   3   0        0.73       -0.21      0.71 o 
  -6   3   0       42.58       33.23      4.23 o 
  -5   3   0      103.15      105.30      7.33 o 
  -4   3   0      442.56      384.67     23.15 o 
  -3   3   0      134.27      127.55      8.13 o 
  -2   3   0       70.77       91.93      6.09 o 
  -1   3   0     2636.97     2250.36     28.75 o 
   0   3   0       23.00       64.79      5.78 o 
   1   3   0      893.44      773.35     20.36 o 
   2   3   0     4802.29     4582.57     55.97 o 
   3   3   0       56.60       27.99      6.55 o 
   4   3   0      233.81      168.63     15.20 o 
   5   3   0      560.45      587.64     12.70 o 
   6   3   0      206.53      229.02      7.87 o 
   7   3   0        5.76        6.95      2.14 o 
  -7   4   0        0.17       -0.73      0.73 o 
  -6   4   0        4.33        3.93      1.55 o 
  -5   4   0      291.31      258.58     12.69 o 
  -4   4   0       97.72      106.75      4.94 o 
  -3   4   0       36.90       28.68      6.16 o 
  -2   4   0      243.84      259.50     11.19 o 
  -1   4   0       37.43       30.68      2.77 o 
   0   4   0      735.78      709.76     22.43 o 
   1   4   0      187.20      170.20     10.85 o 
   2   4   0        9.12        4.81      2.27 o 
   3   4   0      588.32      547.42     24.48 o 
   4   4   0        2.00        4.81      2.89 o 
   5   4   0      630.54      704.61     13.36 o 
   6   4   0      205.65      197.46      5.65 o 
   7   4   0       18.60       20.50      3.30 o 
  -6   5   0       58.08       53.18      4.71 o 
  -5   5   0      754.08      634.15     19.25 o 
  -4   5   0      775.50      743.92     14.56 o 
  -3   5   0      285.52      313.78     20.20 o 
  -2   5   0       68.42      143.49     13.52 o 
  -1   5   0       12.21       11.54      2.54 o 
   0   5   0       52.16       26.85      5.24 o 
   1   5   0     1607.49     1632.19     44.01 o 
   2   5   0        9.05        0.75      2.19 o 
   3   5   0      254.20      226.38     11.96 o 
   4   5   0      337.96      295.65     21.24 o 
   5   5   0        4.49        1.54      1.07 o 
   6   5   0       63.02       83.46      4.66 o 
   7   5   0       15.78       21.41      2.61 o 
  -6   6   0      296.42      352.58      7.38 o 
  -5   6   0       13.18       60.78      5.74 o 
  -4   6   0       44.37       46.36      3.72 o 
  -3   6   0      386.84      378.71      9.11 o 
  -2   6   0       17.85       13.36      4.21 o 
  -1   6   0      135.95      144.08      8.91 o 
   0   6   0      402.53      389.69     14.13 o 
   1   6   0        8.78       10.88      2.61 o 
   2   6   0       57.18       87.87     10.43 o 
   3   6   0       11.04       10.80      4.45 o 
   4   6   0       33.20       25.66      2.09 o 
   5   6   0      507.98      558.36     13.18 o 
   6   6   0       16.89       23.30      2.52 o 
   7   6   0        3.42       13.73      1.91 o 
  -6   7   0      378.38      345.95      8.19 o 
  -5   7   0      970.25      987.53     15.00 o 
  -4   7   0        4.57        4.72      1.34 o 
  -3   7   0       11.50        7.70      1.99 o 
  -2   7   0      131.67      118.62      5.55 o 
  -1   7   0      206.63      198.95     11.32 o 
   0   7   0       23.05       23.76      3.77 o 
   1   7   0       63.67       33.98      4.72 o 
   2   7   0      206.66      190.18     11.38 o 
   3   7   0       21.08       11.61      1.80 o 
   4   7   0       28.16       37.63      4.22 o 
   5   7   0      109.93      121.26      4.92 o 
   6   7   0       49.62       72.62      3.76 o 
  -5   8   0      122.27      120.68      4.42 o 
  -4   8   0      236.08      230.26      9.14 o 
  -3   8   0      284.05      259.56      9.07 o 
  -2   8   0      246.36      211.99      8.09 o 
  -1   8   0     1158.99     1082.47     41.86 o 
   0   8   0       13.03       11.61      1.35 o 
   1   8   0       19.72       13.80      2.34 o 
   2   8   0       38.57       12.65      2.33 o 
   3   8   0       15.53        4.48      1.82 o 
   4   8   0      113.19      100.20      5.89 o 
   5   8   0       32.24       30.89      4.26 o 
   6   8   0       57.71       88.84      5.65 o 
  -4   9   0       12.94       11.93      1.31 o 
  -3   9   0        5.93        6.82      1.49 o 
  -2   9   0       61.71       51.37      3.26 o 
  -1   9   0      565.06      480.52     10.04 o 
   0   9   0     1324.08     1182.10     19.50 o 
   1   9   0      510.68      489.20     16.33 o 
   2   9   0      333.87      345.12     10.77 o 
   3   9   0      422.09      434.42     12.35 o 
   4   9   0       51.42       48.65      3.22 o 
   5   9   0        1.77        2.35      1.26 o 
   6   9   0        4.01        2.50      0.98 o 
  -4  10   0        0.32        1.08      0.60 o 
  -3  10   0        9.84       13.71      5.24 o 
  -2  10   0       21.86       17.17      2.18 o 
  -1  10   0       35.46       24.98      2.88 o 
   0  10   0       35.74       27.62      3.03 o 
   1  10   0       10.96       17.81      2.64 o 
   2  10   0       30.25       87.77      8.35 o 
   3  10   0      110.84      113.77      6.04 o 
   4  10   0        3.95        0.85      1.82 o 
   5  10   0       23.57       12.94      2.20 o 
  -3  11   0       36.14       31.50      2.98 o 
  -2  11   0       17.55       14.72      2.74 o 
  -1  11   0        2.50        6.30      1.43 o 
   0  11   0       33.81       34.85      3.20 o 
   1  11   0        8.50        6.70      1.52 o 
   2  11   0        1.38        2.67      1.85 o 
   3  11   0       47.72       58.84      4.69 o 
   4  11   0       52.94       84.62      3.75 o 
  -2  12   0        2.66        1.85      0.98 o 
  -1  12   0       52.74       64.80      3.40 o 
   0  12   0       26.14       28.44      2.47 o 
   1  12   0        0.29        3.45      2.23 o 
   2  12   0       20.75       15.13      2.82 o 
   3  12   0        5.84        5.32      1.98 o 
   1  13   0        3.88        6.60      1.49 o 
   2  13   0        4.36       -0.14      0.51 o 
  -2 -13   1       48.15       70.56      3.95 o 
  -1 -13   1       40.22       52.25      3.61 o 
  -3 -12   1        1.94        6.07      1.94 o 
  -2 -12   1        0.28       16.42      3.25 o 
  -1 -12   1       11.22       13.09      2.49 o 
   0 -12   1       15.34        9.58      1.47 o 
   1 -12   1      243.51      241.25      6.25 o 
   2 -12   1       45.28       50.32      3.55 o 
  -4 -11   1        8.81        5.16      0.97 o 
  -3 -11   1      113.28      157.17      5.73 o 
  -2 -11   1        7.52        1.86      1.75 o 
  -1 -11   1       46.89       45.10      3.60 o 
   0 -11   1       13.23        8.78      1.71 o 
   1 -11   1       52.27       49.60      3.58 o 
   2 -11   1        9.88       11.51      1.54 o 
   3 -11   1        3.21        2.60      1.03 o 
  -5 -10   1        4.13        3.33      1.13 o 
  -4 -10   1       13.26       19.33      4.14 o 
  -3 -10   1        8.23       21.05      3.24 o 
  -2 -10   1      642.45      619.40     14.23 o 
  -1 -10   1       58.88       46.29      3.90 o 
   0 -10   1       18.95       23.25      2.84 o 
   1 -10   1        1.45        0.64      0.84 o 
   2 -10   1        0.59        0.25      0.77 o 
   3 -10   1        5.87        9.24     10.42 o 
  -6  -9   1       15.96       25.10      2.60 o 
  -5  -9   1       25.50       33.56      4.13 o 
  -4  -9   1       27.32       31.68      2.63 o 
  -3  -9   1      589.15      655.89     15.45 o 
  -2  -9   1       48.41       24.82      3.03 o 
  -1  -9   1     1049.07     1042.24     58.14 o 
   0  -9   1      583.54      568.27     27.85 o 
   1  -9   1      251.37      224.51      8.35 o 
   2  -9   1      185.90      166.09      5.76 o 
   3  -9   1        8.76        7.99      1.34 o 
   4  -9   1       38.12       34.22      2.11 o 
  -6  -8   1        0.96        5.22      1.71 o 
  -5  -8   1        0.56       43.30      5.26 o 
  -4  -8   1       16.84        6.22      1.75 o 
  -3  -8   1      155.08      166.95      7.63 o 
  -2  -8   1       21.04       14.03      2.25 o 
  -1  -8   1        4.78        4.89      1.61 o 
   0  -8   1      112.83      111.92      5.18 o 
   1  -8   1       34.82       33.41      2.89 o 
   2  -8   1      154.27      132.94      6.48 o 
   3  -8   1      114.89      113.82      6.05 o 
   4  -8   1      260.92      260.06      9.70 o 
   5  -8   1        1.20        3.49      1.01 o 
  -6  -7   1       28.47       36.91      2.62 o 
  -5  -7   1       89.39      112.75      4.83 o 
  -4  -7   1      193.87      253.65      7.08 o 
  -3  -7   1      154.87      177.10      7.77 o 
  -2  -7   1      398.59      411.50     24.25 o 
  -1  -7   1       79.05       58.80      6.10 o 
   0  -7   1       23.80       26.09      4.00 o 
   1  -7   1      306.00      290.18     13.69 o 
   2  -7   1      549.97      494.93     10.87 o 
   3  -7   1      510.15      453.67     11.96 o 
   4  -7   1       18.81       13.82      2.12 o 
   5  -7   1       11.71       63.35      3.80 o 
   6  -7   1       32.09      136.27      5.01 o 
  -7  -6   1       58.71       71.23      3.80 o 
  -6  -6   1        5.56        4.02      1.09 o 
  -5  -6   1       89.90      114.71      5.74 o 
  -4  -6   1      219.80      211.83     10.07 o 
  -3  -6   1       25.38        9.73      3.99 o 
  -2  -6   1      169.09      151.95     13.76 o 
  -1  -6   1       25.63       20.45      3.28 o 
   0  -6   1      603.83      626.96     17.90 o 
   1  -6   1      254.13      241.86     11.59 o 
   2  -6   1        3.73        2.45      3.22 o 
   3  -6   1      499.37      478.95     10.24 o 
   4  -6   1      358.04      405.55     15.79 o 
   5  -6   1      263.91      317.88      9.22 o 
   6  -6   1      118.99      161.70      4.84 o 
  -7  -5   1       13.38        1.10      1.32 o 
  -6  -5   1       36.66       22.04      2.59 o 
  -5  -5   1       56.55       79.41      5.09 o 
  -4  -5   1      495.38      461.26     11.76 o 
  -3  -5   1      351.25      310.84     20.39 o 
  -2  -5   1       95.96       73.78      9.01 o 
  -1  -5   1      597.16      544.40     16.69 o 
   0  -5   1      158.39      140.59      7.61 o 
   1  -5   1       79.80       90.92      6.67 o 
   2  -5   1      305.83      281.40     18.14 o 
   3  -5   1       79.87      213.06     17.25 o 
   4  -5   1      514.48      663.70     13.72 o 
   5  -5   1      101.85      203.94     10.85 o 
   6  -5   1        0.85        1.82      1.08 o 
  -7  -4   1       22.04       36.31      3.91 o 
  -6  -4   1       17.15       21.02      2.64 o 
  -5  -4   1      115.10      147.53      9.94 o 
  -4  -4   1       78.21       64.67      9.59 o 
  -3  -4   1      487.06      470.55     22.98 o 
  -2  -4   1        6.60        3.20      1.62 o 
  -1  -4   1       26.86       21.98      4.25 o 
   0  -4   1      180.89      210.97      8.20 o 
   1  -4   1      107.53      125.45      6.81 o 
   2  -4   1        3.17        7.49      3.09 o 
   3  -4   1        3.91       13.94      4.43 o 
   4  -4   1        4.58        4.82      1.06 o 
   5  -4   1       54.17       40.51      4.95 o 
   6  -4   1        4.41        4.78      1.99 o 
   7  -4   1        5.50        5.68      1.10 o 
  -7  -3   1      125.53      154.28      7.90 o 
  -6  -3   1        9.91       14.19      2.93 o 
  -5  -3   1        7.74        0.79      0.86 o 
  -4  -3   1      545.48      529.93     26.95 o 
  -3  -3   1      542.36      526.45     23.06 o 
  -2  -3   1     2114.94     2018.01     37.70 o 
  -1  -3   1      125.14      113.16      8.18 o 
   1  -3   1      511.27      479.42     11.84 o 
   2  -3   1       50.29      196.12      8.98 o 
   3  -3   1      151.04      122.20     11.55 o 
   4  -3   1       31.30      111.72      6.49 o 
   5  -3   1       71.86       73.62      6.02 o 
   6  -3   1        2.13        2.08      1.79 o 
   7  -3   1       36.40       36.11      2.93 o 
  -7  -2   1       26.71       24.43      3.29 o 
  -6  -2   1        0.46        0.03      1.02 o 
  -5  -2   1       61.70       59.35      3.79 o 
  -4  -2   1       83.37       84.47     10.51 o 
  -3  -2   1      194.43      196.95     13.41 o 
  -2  -2   1      129.60      130.76      8.99 o 
  -1  -2   1     1147.13     1086.04     20.39 o 
   0  -2   1     1033.29      973.89     12.01 o 
   1  -2   1       25.67       25.80      3.48 o 
   2  -2   1     1483.29     1709.98     19.49 o 
   3  -2   1       55.49       71.05      5.73 o 
   4  -2   1       17.31       25.19      6.19 o 
   5  -2   1      112.26       96.74      6.34 o 
   6  -2   1      130.55      109.29      5.31 o 
   7  -2   1       28.03       29.54      2.00 o 
  -7  -1   1       11.24       14.00      2.71 o 
  -6  -1   1       25.98       48.07     10.96 o 
  -5  -1   1      131.21      111.71      5.24 o 
  -4  -1   1       79.80       82.60     10.33 o 
  -3  -1   1      261.90      237.97     14.61 o 
  -2  -1   1      121.57      240.09     15.05 o 
   0  -1   1      207.77      345.69      4.99 o 
   1  -1   1     2523.49     2371.87     44.89 o 
   2  -1   1     2915.99     3006.62     27.86 o 
   3  -1   1     1695.47     1713.64     26.21 o 
   4  -1   1       55.31      117.24     13.11 o 
   5  -1   1      290.81      234.23      8.34 o 
   6  -1   1        7.92        8.19      2.57 o 
   7  -1   1        8.73        9.41      2.28 o 
  -7   0   1       69.12       73.22      5.26 o 
  -6   0   1        7.82       10.15      2.68 o 
  -5   0   1      241.47      211.92      6.88 o 
  -4   0   1      158.00      147.58     14.21 o 
  -3   0   1     3473.05     4205.54    170.98 o 
  -2   0   1      241.38      299.41      9.38 o 
  -1   0   1      527.98      498.41     10.85 o 
   1   0   1      136.83      228.60      5.54 o 
   2   0   1      434.85      424.84      6.87 o 
   3   0   1     4135.19     4498.99     89.06 o 
   4   0   1      297.39      250.74     17.93 o 
   5   0   1       21.67       39.54      4.25 o 
   6   0   1      126.25       94.52      5.10 o 
   7   0   1       70.61       72.68      5.34 o 
  -7   1   1        3.94        4.01      2.59 o 
  -6   1   1      849.98      720.20     21.81 o 
  -5   1   1        7.92       18.03      3.18 o 
  -4   1   1       19.07       81.17     10.79 o 
  -3   1   1      244.20      276.64     10.32 o 
  -2   1   1     2311.00     2160.57     34.09 o 
  -1   1   1      118.03      102.45      3.10 o 
   0   1   1      134.96      205.02     19.46 o 
   1   1   1     2016.48     7819.92   2288.39 o 
   2   1   1      414.53      349.39     14.90 o 
   4   1   1        5.93        9.79      3.88 o 
   5   1   1      241.27      223.55     13.65 o 
   6   1   1        0.57        0.98      1.36 o 
   7   1   1       29.37       28.27      3.50 o 
  -7   2   1       30.26       25.57      2.94 o 
  -6   2   1       16.01       36.83      4.37 o 
  -5   2   1      451.49      438.49     18.18 o 
  -4   2   1       13.18       15.34      4.21 o 
  -3   2   1      228.81      322.24     12.03 o 
  -2   2   1        6.63       12.60      1.97 o 
  -1   2   1     1361.27     1301.73     91.92 o 
   0   2   1       77.07       70.30      6.50 o 
   1   2   1       34.29       26.24      2.34 o 
   2   2   1       91.71       85.75      5.02 o 
   3   2   1       93.22       99.73      9.72 o 
   4   2   1        1.19        5.12      3.38 o 
   5   2   1     1747.13     1561.30     42.48 o 
   6   2   1        4.22        6.45      1.89 o 
   7   2   1       96.37      106.15      6.68 o 
  -7   3   1        1.92        0.80      0.78 o 
  -6   3   1       16.16       11.29      2.75 o 
  -5   3   1       33.60       33.19      4.34 o 
  -4   3   1       77.26       71.29      9.94 o 
  -3   3   1       55.09      100.38      7.14 o 
  -2   3   1      133.85      104.13      5.14 o 
   0   3   1      220.50      217.08      9.60 o 
   1   3   1      117.83      144.85     92.64 o 
   2   3   1     1700.42     1830.70     35.30 o 
   3   3   1       92.83       84.11      9.07 o 
   4   3   1      220.62      192.11     16.17 o 
   5   3   1       95.76       61.69      5.41 o 
   6   3   1      231.58      253.65      8.44 o 
   7   3   1        7.74       11.37      2.45 o 
  -7   4   1      105.28      105.21      4.72 o 
  -6   4   1       43.88       42.91      4.71 o 
  -5   4   1       34.34       26.81      4.34 o 
  -4   4   1        0.25        2.56      0.99 o 
  -3   4   1      279.24      264.78     12.83 o 
  -2   4   1        4.84       16.31      3.25 o 
  -1   4   1      150.45      125.97      5.62 o 
   0   4   1      306.91      296.27     22.59 o 
   1   4   1      212.01      182.97     10.87 o 
   2   4   1        6.30       20.01      4.67 o 
   3   4   1      513.39      458.75     22.18 o 
   4   4   1       14.36       12.25      4.29 o 
   5   4   1      537.19      524.97      9.64 o 
   6   4   1       39.43       72.84      4.42 o 
   7   4   1      154.49      175.82      8.02 o 
  -6   5   1        1.56        6.21      2.21 o 
  -5   5   1      150.27      201.58     11.04 o 
  -4   5   1       40.14       55.52      4.04 o 
  -3   5   1       31.13       27.83      5.92 o 
  -2   5   1     1143.30     1086.73     24.49 o 
  -1   5   1      147.11      158.81      7.00 o 
   0   5   1       11.02        8.04      1.97 o 
   1   5   1       95.46       22.66      4.77 o 
   2   5   1      982.10      995.07     31.65 o 
   3   5   1      485.25      484.24     24.05 o 
   4   5   1      557.83      540.73     28.17 o 
   5   5   1        0.57       11.60      2.80 o 
   6   5   1       50.57       40.42      3.33 o 
   7   5   1       28.49       51.89      4.09 o 
  -6   6   1       48.11       52.44      2.93 o 
  -5   6   1      139.24      142.65      8.94 o 
  -4   6   1        1.52        3.23      0.98 o 
  -3   6   1      162.08      261.86      9.55 o 
  -2   6   1      445.90      448.23     23.32 o 
  -1   6   1      443.52      405.86     14.84 o 
   0   6   1     1048.29      951.41     21.95 o 
   1   6   1       14.73       11.83      2.67 o 
   2   6   1       28.34       28.81      6.17 o 
   3   6   1      188.50      190.32     16.62 o 
   4   6   1        7.51        8.16      1.41 o 
   5   6   1      211.87      274.24      9.09 o 
   6   6   1       18.30       19.92      2.31 o 
   7   6   1        4.55        4.61      1.08 o 
  -6   7   1       41.43       39.29      2.82 o 
  -5   7   1      524.10      786.71     13.64 o 
  -4   7   1        4.38        6.77      1.58 o 
  -3   7   1      410.78      367.50      8.38 o 
  -2   7   1      147.77      156.17      7.62 o 
  -1   7   1      863.11      866.01     23.48 o 
   0   7   1      341.19      339.68     14.32 o 
   1   7   1       26.57       26.45      4.11 o 
   2   7   1       50.17       36.93      5.04 o 
   3   7   1       32.60       32.23      2.87 o 
   4   7   1        8.26        8.70      1.85 o 
   5   7   1      237.59      305.07      9.19 o 
   6   7   1       42.49       63.41      3.88 o 
  -5   8   1        2.10        7.01      1.28 o 
  -4   8   1      229.97      238.81      6.47 o 
  -3   8   1      206.14      175.85      7.51 o 
  -2   8   1      339.64      283.79      9.45 o 
  -1   8   1      392.90      365.91      7.85 o 
   0   8   1       30.10       33.95      2.24 o 
   1   8   1       11.37        8.29      1.83 o 
   2   8   1       57.25       58.25      4.60 o 
   3   8   1       84.22       81.97      4.81 o 
   4   8   1      128.85      150.34      5.92 o 
   5   8   1       31.94       28.42      2.79 o 
   6   8   1        1.55       43.62      4.25 o 
  -4   9   1       49.26       50.77      2.65 o 
  -3   9   1       50.96       37.97      2.88 o 
  -2   9   1       20.61       18.70      1.75 o 
  -1   9   1      259.71      220.02      5.63 o 
   0   9   1     1096.23      997.81     17.84 o 
   1   9   1       86.00       65.38      4.61 o 
   2   9   1      589.85      582.00     15.40 o 
   3   9   1       62.09       39.04      3.77 o 
   4   9   1       19.41       23.99      2.93 o 
   5   9   1        6.45       11.05      1.86 o 
   6   9   1       11.68       28.28      2.87 o 
  -4  10   1       15.50       25.41      9.68 o 
  -3  10   1       45.50       39.10      3.08 o 
  -2  10   1        0.82        0.93      0.81 o 
  -1  10   1        0.67        0.96      0.54 o 
   0  10   1       14.26       27.34      4.07 o 
   1  10   1      342.71      319.54     12.68 o 
   2  10   1      531.85      455.62     17.58 o 
   3  10   1      278.35      289.53      8.99 o 
   4  10   1        1.93        5.47      1.67 o 
   5  10   1       37.17       49.80      4.13 o 
  -3  11   1       21.85       27.31      2.87 o 
  -2  11   1        7.76        8.39      2.26 o 
  -1  11   1       32.79       28.24      2.74 o 
   0  11   1       41.92       44.33      3.38 o 
   1  11   1       11.97       12.76      2.03 o 
   2  11   1        3.73        4.69      1.99 o 
   3  11   1       28.04       28.04      2.47 o 
   4  11   1       23.96       19.49      1.88 o 
  -2  12   1        4.85        3.62      1.29 o 
  -1  12   1      267.96      258.61      6.62 o 
   0  12   1       87.05       92.35      4.45 o 
   1  12   1       14.18       10.11      2.48 o 
   2  12   1        0.10        0.36      0.86 o 
   3  12   1        2.49        6.51      1.76 o 
   1  13   1        1.57        0.27      0.80 o 
   2  13   1        8.86       12.35      1.84 o 
  -1 -13   2        7.69        9.53      1.59 o 
  -3 -12   2       16.21       14.13      2.26 o 
  -2 -12   2      137.90      168.48      8.37 o 
  -1 -12   2        0.12        0.87      1.14 o 
   0 -12   2      152.23      155.86      5.44 o 
   1 -12   2       35.67       34.44      2.35 o 
   2 -12   2        2.90        1.65      0.73 o 
  -4 -11   2       47.84       89.92     14.19 o 
  -3 -11   2      169.27      194.08     11.64 o 
  -2 -11   2      146.49      157.23      9.63 o 
  -1 -11   2      268.75      288.09      8.73 o 
   0 -11   2       85.71       73.46      4.56 o 
   1 -11   2       27.41       17.77      2.22 o 
   2 -11   2       19.15       13.19      1.68 o 
   3 -11   2       86.34       74.29      4.40 o 
  -5 -10   2        7.75        4.19      1.25 o 
  -4 -10   2       51.63       58.11      3.70 o 
  -3 -10   2       80.22       89.44      9.10 o 
  -2 -10   2       20.67       41.17      8.29 o 
  -1 -10   2       22.49       22.16      2.93 o 
   0 -10   2      531.15      487.28     12.55 o 
   1 -10   2      186.98      164.85      7.13 o 
   2 -10   2      113.80      112.71      5.55 o 
   3 -10   2        1.20       -0.56      0.96 o 
  -6  -9   2       39.69       36.39      2.97 o 
  -5  -9   2       23.66        6.91      2.03 o 
  -4  -9   2      143.77      149.74      8.00 o 
  -3  -9   2        2.87        3.65      1.52 o 
  -2  -9   2      374.26      388.76     11.50 o 
  -1  -9   2      335.54      352.16     17.75 o 
   0  -9   2       50.88       50.92      4.14 o 
   1  -9   2      203.02      183.87      7.60 o 
   2  -9   2        0.40       -0.24      0.75 o 
   3  -9   2       24.84       17.96      2.35 o 
   4  -9   2        4.78        8.74      1.18 o 
  -6  -8   2        2.40        6.10      1.70 o 
  -5  -8   2      171.36      188.07      7.50 o 
  -4  -8   2       87.14      112.14     15.98 o 
  -3  -8   2      133.75      120.77      6.49 o 
  -2  -8   2     1168.53     1142.73     24.08 o 
  -1  -8   2      417.19      378.86     17.74 o 
   0  -8   2      832.46      824.57     13.99 o 
   1  -8   2        0.35        1.17      1.36 o 
   2  -8   2      726.07      636.98     13.88 o 
   3  -8   2      135.82      123.32      6.15 o 
   4  -8   2       11.89       13.87      2.02 o 
   5  -8   2      100.76      114.29      4.72 o 
  -6  -7   2       19.35       21.57      2.05 o 
  -5  -7   2       49.13       78.85      5.08 o 
  -4  -7   2        5.52       10.85      1.96 o 
  -3  -7   2      192.53      212.88      7.64 o 
  -2  -7   2       92.38       94.17      7.94 o 
  -1  -7   2     1193.40     1305.24     85.22 o 
   0  -7   2       28.24       30.33      4.25 o 
   1  -7   2      210.30      195.60     11.23 o 
   2  -7   2      175.56      168.96      6.52 o 
   3  -7   2      701.75      710.98     18.69 o 
   4  -7   2       21.23       42.02      3.73 o 
   5  -7   2        8.56        8.70      1.40 o 
  -7  -6   2        5.84        6.82      1.29 o 
  -6  -6   2        4.75        8.87      1.49 o 
  -5  -6   2      182.25      227.96      6.96 o 
  -4  -6   2       47.85       56.65      6.05 o 
  -3  -6   2      876.71      771.54     33.98 o 
  -2  -6   2      402.95      369.95     21.76 o 
  -1  -6   2      254.96      258.64     20.11 o 
   0  -6   2      822.99      832.42     47.50 o 
   1  -6   2      374.52      346.84     13.90 o 
   2  -6   2       52.98       52.20      8.63 o 
   3  -6   2      115.45      101.03      4.73 o 
   4  -6   2      112.98      129.84      8.93 o 
   5  -6   2       35.41       45.44      3.51 o 
   6  -6   2        3.21       15.94      1.50 o 
  -7  -5   2      152.08      262.80      8.97 o 
  -6  -5   2      153.56      175.17      5.59 o 
  -5  -5   2       29.51       31.22      2.63 o 
  -4  -5   2      112.90      114.07      6.01 o 
  -3  -5   2      244.37      179.73     15.70 o 
  -2  -5   2      526.54      526.79     24.23 o 
  -1  -5   2      181.53      201.29      9.86 o 
   0  -5   2      157.09       74.33     33.24 o 
   1  -5   2      574.64      617.53     16.84 o 
   2  -5   2        2.68        6.67      3.01 o 
   3  -5   2      332.30      298.61     20.53 o 
   4  -5   2      119.37      106.41      7.89 o 
   5  -5   2       54.88       83.81      6.95 o 
   6  -5   2       12.80       14.90      2.42 o 
  -7  -4   2       74.48       87.08      5.57 o 
  -6  -4   2       32.24       35.37      2.50 o 
  -5  -4   2       71.24       64.08      3.39 o 
  -4  -4   2        0.68        0.51      1.60 o 
  -3  -4   2      109.92      119.07     11.78 o 
  -2  -4   2      193.69      146.71     11.65 o 
  -1  -4   2      153.66      124.30      9.62 o 
   0  -4   2      894.18      899.70     31.46 o 
   1  -4   2     2490.55     2727.07     31.67 o 
   2  -4   2       39.66       72.52      8.84 o 
   3  -4   2       86.83      102.07     11.49 o 
   4  -4   2      153.00      208.25      6.92 o 
   5  -4   2      223.79      217.83     11.29 o 
   6  -4   2       32.36       31.25      3.89 o 
   7  -4   2       38.61       33.35      2.56 o 
  -7  -3   2       52.95       66.70      5.34 o 
  -6  -3   2      100.88      118.52     11.18 o 
  -5  -3   2      358.36      375.15     10.61 o 
  -4  -3   2      114.85       99.14     11.87 o 
  -3  -3   2     1129.89     1069.90     33.05 o 
  -2  -3   2      699.45      803.33     25.24 o 
  -1  -3   2      183.21      130.43      9.89 o 
   0  -3   2     3912.07     3899.24     46.33 o 
   1  -3   2      683.08      852.13     15.72 o 
   2  -3   2     1286.21     1201.01     32.36 o 
   3  -3   2       63.00      199.90     15.04 o 
   4  -3   2      406.88      371.88     11.67 o 
   5  -3   2       32.91       30.48      2.93 o 
   6  -3   2       26.35       22.22      2.26 o 
   7  -3   2       30.56       30.05      2.47 o 
  -7  -2   2       12.20       17.62      3.43 o 
  -6  -2   2       94.00       81.00      4.86 o 
  -5  -2   2      181.48      147.64      8.17 o 
  -4  -2   2      144.85       97.94     12.09 o 
  -3  -2   2      148.30      161.95     12.41 o 
  -2  -2   2     2501.38     2480.97     39.28 o 
  -1  -2   2      624.86      579.75     15.39 o 
   0  -2   2     1650.63     1637.30     15.61 o 
   1  -2   2     1240.29     1574.75     27.70 o 
   2  -2   2      978.44     1067.62     19.05 o 
   3  -2   2       80.76       70.50      8.56 o 
   4  -2   2      357.30      404.58     23.81 o 
   5  -2   2      805.87      720.75     22.88 o 
   6  -2   2       13.18       14.18      2.01 o 
   7  -2   2       39.65       35.49      1.71 o 
  -7  -1   2       17.26       22.75      3.21 o 
  -6  -1   2      325.98      313.25      9.40 o 
  -5  -1   2       53.04       55.11      3.61 o 
  -4  -1   2       19.82       24.96      6.07 o 
  -3  -1   2      112.06      241.68    110.68 o 
  -2  -1   2     1258.11     1242.96     26.34 o 
  -1  -1   2     1159.71     1004.66     17.35 o 
   0  -1   2       53.35      125.27      3.75 o 
   2  -1   2     3068.31     3345.58     29.93 o 
   3  -1   2      588.08      810.71     28.15 o 
   4  -1   2      740.39      628.30     29.10 o 
   5  -1   2      169.24      179.27      6.47 o 
   6  -1   2        3.52       13.55      2.79 o 
   7  -1   2        2.32        0.91      1.61 o 
  -7   0   2       32.41       46.03      4.29 o 
  -6   0   2       29.13       35.23      3.78 o 
  -5   0   2        1.30       -0.71      3.08 o 
  -4   0   2       16.55       27.56      5.97 o 
  -3   0   2      179.84      229.93     25.01 o 
  -2   0   2        4.14        1.71      0.99 o 
  -1   0   2     2825.24     2840.04     26.27 o 
   0   0   2     5712.08     6482.56     72.48 o 
   1   0   2     2225.86     2525.20     16.49 o 
   2   0   2        4.83        1.63      0.68 o 
   3   0   2      217.42      225.13     14.43 o 
   4   0   2      139.99      127.09     12.83 o 
   5   0   2       25.48       29.18      2.80 o 
   6   0   2      123.27      123.28      8.39 o 
   7   0   2       57.46       49.46      3.03 o 
  -7   1   2       52.29       49.21      2.93 o 
  -6   1   2       54.88       44.39      3.50 o 
  -5   1   2       41.73       78.91      5.47 o 
  -4   1   2      422.14      382.54     21.78 o 
  -3   1   2      630.96     1016.14     20.02 o 
  -2   1   2     2532.66     2832.22     33.22 o 
  -1   1   2     1199.96     1631.34     20.11 o 
   0   1   2      610.36      562.52      6.32 o 
   1   1   2    11908.35     9764.20     93.33 o 
   2   1   2     1642.28     1453.94     29.26 o 
   3   1   2      155.29      184.45     12.89 o 
   4   1   2       76.87       86.99     10.80 o 
   5   1   2       11.41        8.61      2.49 o 
   6   1   2      264.58      241.43     11.92 o 
   7   1   2       53.71       58.58      4.89 o 
  -7   2   2       20.03       13.51      2.22 o 
  -6   2   2      677.83      661.98     17.46 o 
  -5   2   2       71.44       81.33      6.53 o 
  -4   2   2       69.68       90.54      7.30 o 
  -3   2   2       96.46      113.40      7.13 o 
  -2   2   2       44.52       69.68      3.23 o 
  -1   2   2      366.62      416.63      6.90 o 
   0   2   2       18.51       63.00      3.29 o 
   1   2   2     1696.45     1419.79     83.73 o 
   2   2   2      390.25      391.08     10.40 o 
   3   2   2      366.71      369.53     18.30 o 
   4   2   2      309.42      269.70     18.87 o 
   5   2   2       15.41       12.84      1.91 o 
   6   2   2       16.18       15.12      3.65 o 
   7   2   2        1.32        3.82      1.54 o 
  -7   3   2        0.26        1.17      0.73 o 
  -6   3   2       31.26       26.71      3.97 o 
  -5   3   2       81.32       59.27      6.33 o 
  -4   3   2       30.23       41.46      5.10 o 
  -3   3   2      234.66      221.08     10.64 o 
  -2   3   2       19.37       48.76      3.50 o 
  -1   3   2     6623.65     5655.77     53.44 o 
   0   3   2      106.52      140.51      5.63 o 
   1   3   2     1581.19     1286.34     17.21 o 
   2   3   2     2877.89     2835.85     73.95 o 
   3   3   2        8.26       10.81      3.81 o 
   4   3   2      154.67      117.38     12.72 o 
   5   3   2      964.17      970.35     12.36 o 
   6   3   2      207.00      216.93     11.29 o 
   7   3   2       15.58       19.92      3.07 o 
  -7   4   2        0.98        1.89      1.01 o 
  -6   4   2        0.67       -0.40      1.05 o 
  -5   4   2       10.20        8.25      1.68 o 
  -4   4   2       62.47       63.28      3.13 o 
  -3   4   2       10.74       10.81      3.00 o 
  -2   4   2      162.88      180.19      7.58 o 
  -1   4   2       12.53       14.93      2.12 o 
   0   4   2      501.82      438.28     11.68 o 
   1   4   2        0.66        0.84      1.07 o 
   2   4   2     1406.25     1331.60     31.48 o 
   3   4   2       61.25       60.54      8.15 o 
   4   4   2        0.72        2.14      2.06 o 
   5   4   2      110.18      150.81      8.77 o 
   6   4   2      174.64      155.98      6.32 o 
   7   4   2        8.45       45.01      4.41 o 
  -6   5   2       33.54       62.01      5.62 o 
  -5   5   2       69.58       61.52      6.14 o 
  -4   5   2      162.42      148.18      7.57 o 
  -3   5   2      989.45      943.42     33.49 o 
  -2   5   2       72.01      266.37     35.49 o 
  -1   5   2     3268.96     2996.12     35.97 o 
   0   5   2       20.06       20.93      3.70 o 
   1   5   2     1906.16     1980.57     39.26 o 
   2   5   2       76.58       23.56      5.30 o 
   3   5   2      597.56      560.85     25.47 o 
   4   5   2       53.70       19.39      5.78 o 
   5   5   2      781.19      809.02     15.42 o 
   6   5   2        1.62        0.96      0.94 o 
   7   5   2        9.09        8.18      1.70 o 
  -6   6   2       18.70       43.29      2.71 o 
  -5   6   2      160.94      175.90      9.97 o 
  -4   6   2      758.84      738.56     15.35 o 
  -3   6   2      195.05      234.06      6.25 o 
  -2   6   2     1858.59     1784.17     55.78 o 
  -1   6   2      131.27      134.55      8.50 o 
   0   6   2      342.04      336.54     13.05 o 
   1   6   2       49.23       44.43      4.82 o 
   2   6   2     2501.58     2452.51     52.92 o 
   3   6   2       82.31       75.98     10.38 o 
   4   6   2      485.75      529.23     12.64 o 
   5   6   2       25.82       32.66      5.25 o 
   6   6   2       41.06       33.61      2.79 o 
   7   6   2        0.57        6.85      1.02 o 
  -6   7   2      104.23      105.18      4.40 o 
  -5   7   2      351.72      460.02     10.53 o 
  -4   7   2       30.26       20.26      2.05 o 
  -3   7   2      108.74      137.78      6.90 o 
  -2   7   2      751.60      728.10     11.27 o 
  -1   7   2       56.15       37.57      5.02 o 
   0   7   2      597.02      597.26     18.91 o 
   1   7   2      541.89      552.45     18.64 o 
   2   7   2        4.69        7.07      2.30 o 
   3   7   2        9.12        7.39      1.55 o 
   4   7   2      109.48      126.04      5.28 o 
   5   7   2      196.58      207.79     15.63 o 
   6   7   2        8.88       10.16      2.68 o 
  -5   8   2        1.85       10.36      1.54 o 
  -4   8   2      135.87      147.79      5.09 o 
  -3   8   2      164.21      153.67      5.39 o 
  -2   8   2       77.67       63.31      3.53 o 
  -1   8   2      373.44      333.00      7.46 o 
   0   8   2      217.23      197.55      5.32 o 
   1   8   2        7.88        9.69      1.81 o 
   2   8   2      111.58      114.27      8.29 o 
   3   8   2        5.35        5.14      1.23 o 
   4   8   2       20.19       37.00      5.97 o 
   5   8   2       30.71       51.01      7.95 o 
   6   8   2       46.47       57.70      4.66 o 
  -5   9   2        1.09        3.80      1.00 o 
  -4   9   2       63.70       75.65      3.24 o 
  -3   9   2        8.41        6.59      1.30 o 
  -2   9   2        3.49        2.44      0.84 o 
  -1   9   2        8.44        5.29      1.37 o 
   0   9   2      134.56       87.05      5.40 o 
   1   9   2        3.21        1.35      0.95 o 
   2   9   2      189.30      185.22     11.53 o 
   3   9   2      118.48      137.96      5.60 o 
   4   9   2      338.63      444.72     11.57 o 
   5   9   2        5.90        7.90      1.51 o 
   6   9   2        3.72        4.21      1.36 o 
  -4  10   2        0.70       12.94      2.37 o 
  -3  10   2      167.48      161.12      8.87 o 
  -2  10   2        6.00        5.42      1.82 o 
  -1  10   2      245.05      232.68     14.42 o 
   0  10   2      812.63      726.18     19.23 o 
   1  10   2       77.89       99.64      5.85 o 
   2  10   2        9.68        9.74      2.92 o 
   3  10   2      156.33      247.64     34.32 o 
   4  10   2       84.98       98.85      5.00 o 
   5  10   2       31.55       40.79      2.63 o 
  -3  11   2       14.07       12.13      2.00 o 
  -2  11   2        1.94        1.46      1.56 o 
  -1  11   2        9.27        7.50      1.48 o 
   0  11   2      215.31      223.95      8.13 o 
   1  11   2      371.81      403.89     11.02 o 
   2  11   2        0.57        0.70      1.22 o 
   3  11   2       12.60       17.98      3.24 o 
   4  11   2       89.48      174.69     10.34 o 
   5  11   2        2.30        2.07      0.71 o 
  -2  12   2        5.46        5.68      1.44 o 
  -1  12   2        7.09        5.27      1.15 o 
   0  12   2       61.20       66.48      3.84 o 
   1  12   2        2.48        2.28      0.92 o 
   2  12   2       14.76       14.34      2.72 o 
   3  12   2       21.13       28.51      3.42 o 
   4  12   2       12.90       13.19      1.78 o 
   1  13   2        9.41       11.24      1.89 o 
   2  13   2        1.13        6.47      1.59 o 
  -3 -12   3       77.24      101.82      5.30 o 
  -2 -12   3       28.46       51.82      4.57 o 
  -1 -12   3       51.78       52.96      4.75 o 
   0 -12   3       90.56      104.67      4.29 o 
   1 -12   3       14.90        7.88      1.14 o 
  -4 -11   3        5.11        3.69      1.95 o 
  -3 -11   3        5.22        3.37      0.99 o 
  -2 -11   3        5.76        6.60      2.00 o 
  -1 -11   3        5.59        4.85      2.12 o 
   0 -11   3      112.01      110.38      5.47 o 
   1 -11   3      261.12      247.48      7.79 o 
   2 -11   3      136.08      120.96      4.68 o 
   3 -11   3        7.04        6.83      1.47 o 
  -5 -10   3        3.46        8.36      1.83 o 
  -4 -10   3       13.90       11.47      1.60 o 
  -3 -10   3        8.07       10.10      4.68 o 
  -2 -10   3       39.01       43.30      4.11 o 
  -1 -10   3       61.61       62.51      4.37 o 
   0 -10   3        6.26        5.78      1.64 o 
   1 -10   3        8.39        8.36      1.62 o 
   2 -10   3        5.75        4.40      1.37 o 
   3 -10   3       58.37       48.39      4.58 o 
  -6  -9   3      119.25      179.78      6.30 o 
  -5  -9   3      358.78      534.66     15.64 o 
  -4  -9   3      137.41      161.27      7.10 o 
  -3  -9   3       58.26       55.72      4.41 o 
  -2  -9   3      281.22      268.93     14.88 o 
  -1  -9   3      252.95      241.53     12.55 o 
   0  -9   3        7.47        4.27      1.30 o 
   1  -9   3      296.53      261.93     16.28 o 
   2  -9   3       24.66       19.31      2.06 o 
   3  -9   3      114.85      113.30      4.23 o 
   4  -9   3       11.51       12.46      1.47 o 
  -6  -8   3       16.77       18.08      2.47 o 
  -5  -8   3       11.62       11.89      1.60 o 
  -4  -8   3      287.12      336.21      9.44 o 
  -3  -8   3       80.46       56.38      4.40 o 
  -2  -8   3      339.71      307.78      9.10 o 
  -1  -8   3       18.88       26.55      4.36 o 
   0  -8   3       61.73       67.27      4.87 o 
   1  -8   3      200.30      172.54      6.46 o 
   2  -8   3      350.13      321.97      9.82 o 
   3  -8   3       64.47       56.29      4.09 o 
   4  -8   3        3.42        4.59      1.18 o 
   5  -8   3      354.66      359.96      9.41 o 
  -6  -7   3        0.52        1.57      0.92 o 
  -5  -7   3       56.65       79.68      4.17 o 
  -4  -7   3       85.29       98.23      5.53 o 
  -3  -7   3       12.79       10.04      1.32 o 
  -2  -7   3      187.06      142.96     14.91 o 
  -1  -7   3       80.18       33.52      7.25 o 
   0  -7   3       70.39       69.51      9.81 o 
   1  -7   3      230.50      184.18     16.48 o 
   2  -7   3      160.08      154.33      6.08 o 
   3  -7   3     1023.72      917.41     16.84 o 
   4  -7   3       35.40       37.59      3.36 o 
   5  -7   3       19.84       41.20      2.90 o 
  -7  -6   3       26.15       37.08      2.69 o 
  -6  -6   3       62.62       62.13      3.15 o 
  -5  -6   3      139.64      146.68      5.85 o 
  -4  -6   3      159.26      155.53      7.46 o 
  -3  -6   3      817.96      776.64     34.35 o 
  -2  -6   3      612.02      628.44     28.70 o 
  -1  -6   3       52.43       35.72      4.37 o 
   0  -6   3      117.15      126.92      8.05 o 
   1  -6   3       15.28       17.23      2.94 o 
   2  -6   3       49.12       59.51      9.28 o 
   3  -6   3      826.43      852.73     13.93 o 
   4  -6   3      989.55     1050.73     24.94 o 
   5  -6   3        3.27        4.93      1.49 o 
   6  -6   3       97.03       92.84      5.57 o 
  -7  -5   3        2.48        3.07      1.37 o 
  -6  -5   3      123.08      134.86      6.01 o 
  -5  -5   3      154.30      139.70      5.40 o 
  -4  -5   3      245.47      227.80      9.35 o 
  -3  -5   3      540.20      531.56     26.91 o 
  -2  -5   3      259.62      220.24     15.80 o 
  -1  -5   3        9.96        9.04      2.08 o 
   0  -5   3     3673.44     3694.31    112.86 o 
   1  -5   3        0.96        1.06      1.91 o 
   2  -5   3      159.57      158.16     14.33 o 
   3  -5   3       43.11       34.78      7.04 o 
   4  -5   3       10.71       45.06      3.59 o 
   5  -5   3      491.98      437.52     19.49 o 
   6  -5   3       47.61       39.87      2.68 o 
  -7  -4   3       30.42       39.68      3.80 o 
  -6  -4   3      298.91      293.17      6.96 o 
  -5  -4   3      152.52      158.74      5.37 o 
  -4  -4   3      242.95      210.49     17.63 o 
  -3  -4   3      204.25      237.18     16.53 o 
  -2  -4   3       44.66       62.85      7.76 o 
  -1  -4   3      524.63      475.40     19.32 o 
   0  -4   3      248.65      235.45      8.60 o 
   1  -4   3     3372.53     3871.02     83.79 o 
   2  -4   3      194.59      253.66     16.87 o 
   3  -4   3      150.71      197.14     16.13 o 
   4  -4   3      596.24      626.37     15.88 o 
   5  -4   3       53.67       60.16      6.12 o 
   6  -4   3       30.95       31.01      2.47 o 
  -7  -3   3       51.77       56.67      4.76 o 
  -6  -3   3        0.72        0.93      1.44 o 
  -5  -3   3      838.20      854.56     12.54 o 
  -4  -3   3      149.45      129.79     13.54 o 
  -3  -3   3      943.85      920.51     31.05 o 
  -2  -3   3     3685.60     3420.54     50.85 o 
  -1  -3   3      431.36      345.14     14.64 o 
   0  -3   3     3263.68     3031.79     48.88 o 
   1  -3   3        2.30        3.88      1.22 o 
   2  -3   3      425.85      701.15     25.53 o 
   3  -3   3      529.31      517.81     24.96 o 
   4  -3   3      197.62      229.05     18.71 o 
   5  -3   3       37.19       43.58      6.92 o 
   6  -3   3        3.12        5.37      3.35 o 
  -7  -2   3       49.49       63.57      5.21 o 
  -6  -2   3       43.87       41.02      3.62 o 
  -5  -2   3      159.19      155.10      6.11 o 
  -4  -2   3        5.01        2.57      2.83 o 
  -3  -2   3      967.31      904.68     29.22 o 
  -2  -2   3      343.07      346.66     15.04 o 
  -1  -2   3      666.92      657.70     65.06 o 
   0  -2   3    13090.30    13942.29    132.93 o 
   1  -2   3     8585.46     9488.58     71.25 o 
   2  -2   3      632.95      679.79     19.56 o 
   3  -2   3       11.32       24.39      5.33 o 
   4  -2   3      162.83      169.94     15.57 o 
   5  -2   3       84.23       75.37      6.36 o 
   6  -2   3        1.01        0.69      1.56 o 
   7  -2   3       38.59       34.84      1.68 o 
  -7  -1   3       10.63        9.48      2.13 o 
  -6  -1   3       30.41       29.09      3.05 o 
  -5  -1   3       37.82       37.61      3.06 o 
  -4  -1   3      428.53      401.24     22.33 o 
  -3  -1   3     1918.53     1868.57    126.33 o 
  -2  -1   3      827.59      700.70     19.78 o 
   0  -1   3     1407.76     1376.61     25.40 o 
   1  -1   3     5917.35     5521.02     47.23 o 
   2  -1   3      499.09      564.51      9.85 o 
   3  -1   3      176.73      172.66     13.21 o 
   4  -1   3       59.93      259.47     19.49 o 
   5  -1   3       10.73       31.19      3.60 o 
   6  -1   3       32.13       27.33      3.91 o 
   7  -1   3        0.17       -0.14      0.53 o 
  -7   0   3        2.79        3.39      1.66 o 
  -6   0   3      195.91      176.04      6.96 o 
  -5   0   3      779.07      720.07     25.35 o 
  -4   0   3        4.35        8.12      3.48 o 
  -3   0   3     2166.04     2404.26    107.26 o 
  -2   0   3     1226.84     1417.27     27.18 o 
  -1   0   3    21060.01    20977.04     71.68 o 
   0   0   3        3.66       20.32      0.81 o 
   1   0   3    18148.18    19365.89    183.92 o 
   2   0   3     2186.34     2128.73     20.90 o 
   3   0   3     1515.96     1791.57     41.03 o 
   4   0   3       28.80       23.42      5.62 o 
   5   0   3      569.49      519.82     14.81 o 
   6   0   3       89.15       67.49      6.47 o 
   7   0   3        0.15        1.63      0.86 o 
  -7   1   3       29.95       26.54      2.15 o 
  -6   1   3       68.94       65.32      6.33 o 
  -5   1   3      378.84      350.03      8.85 o 
  -4   1   3      108.62      214.09     16.62 o 
  -3   1   3     1332.95     1372.25     32.88 o 
  -2   1   3     2911.77     3247.91     31.02 o 
  -1   1   3     6058.37     5440.67     35.45 o 
   0   1   3      222.94      216.33      4.52 o 
   1   1   3       94.66      262.89     58.15 o 
   2   1   3     1739.16     1667.73     83.06 o 
   3   1   3     2176.63     2070.95     97.64 o 
   4   1   3      373.97      312.06     20.15 o 
   5   1   3       10.92       14.94      2.18 o 
   6   1   3      130.94      111.38      8.81 o 
   7   1   3        5.26        2.34      1.14 o 
  -7   2   3       20.86       17.20      2.59 o 
  -6   2   3       34.21       76.07      4.50 o 
  -5   2   3       65.50       70.38      3.57 o 
  -4   2   3       15.87       15.33      3.07 o 
  -3   2   3      173.21      157.52      8.39 o 
  -2   2   3     1675.87     1880.48     23.99 o 
  -1   2   3       55.07       45.31      2.17 o 
   0   2   3      245.21      372.54      7.22 o 
   1   2   3     1872.91     1718.45     71.54 o 
   2   2   3       69.02       75.67      7.66 o 
   3   2   3       13.39       11.58      3.66 o 
   4   2   3      175.38      162.66     14.71 o 
   5   2   3       64.92       58.92      3.65 o 
   6   2   3        8.85       11.61      2.67 o 
   7   2   3       38.27       36.03      3.89 o 
  -7   3   3        8.54        6.46      1.40 o 
  -6   3   3        3.96        5.03      2.06 o 
  -5   3   3      145.44      119.74      6.19 o 
  -4   3   3       36.37      134.60      9.21 o 
  -3   3   3       12.71       46.04      4.74 o 
  -2   3   3      162.79      144.19      7.23 o 
   0   3   3      313.23      263.97     11.38 o 
   1   3   3      775.75      693.82     10.04 o 
   2   3   3      569.17      454.43    139.19 o 
   3   3   3      730.75      732.02     26.31 o 
   4   3   3      616.97      535.95     26.50 o 
   5   3   3       31.21       17.56      4.89 o 
   6   3   3       56.56       48.02      5.32 o 
   7   3   3       60.13       84.91      5.99 o 
  -7   4   3      119.89      110.57      4.48 o 
  -6   4   3        7.13        7.04      2.60 o 
  -5   4   3        1.90        7.34      1.38 o 
  -4   4   3        0.53        1.39      0.74 o 
  -3   4   3      176.69      194.69     10.52 o 
  -2   4   3       40.15       47.62      3.26 o 
  -1   4   3      140.85      129.70      5.58 o 
   0   4   3      244.84      260.83     13.10 o 
   1   4   3      187.97      186.57      9.31 o 
   2   4   3       70.84       76.66      5.54 o 
   3   4   3      370.19      326.15     18.59 o 
   4   4   3       79.68       83.22     10.66 o 
   5   4   3      567.67      609.22     15.02 o 
   6   4   3        3.36       26.59      3.17 o 
   7   4   3        8.42        6.89      2.31 o 
  -6   5   3      206.35      178.82      8.86 o 
  -5   5   3       19.27       31.80      3.19 o 
  -4   5   3       27.39       66.32      3.48 o 
  -2   5   3     1325.45     1258.97     36.35 o 
  -1   5   3      172.32      249.73     56.76 o 
   0   5   3      151.82      152.90      6.26 o 
   1   5   3      106.20       26.29      5.39 o 
   2   5   3     1246.11     1330.56     35.73 o 
   3   5   3      377.72      362.92     20.38 o 
   4   5   3      870.02      883.27     28.19 o 
   5   5   3       85.96       53.38      3.39 o 
   6   5   3       30.07       29.77      2.83 o 
   7   5   3       58.97       79.24      4.86 o 
  -6   6   3       17.24       25.42      2.09 o 
  -5   6   3       78.73       76.55      6.68 o 
  -4   6   3        0.28        5.33      1.15 o 
  -3   6   3      977.97     1072.75     13.47 o 
  -2   6   3        7.25       11.20      2.87 o 
  -1   6   3     5115.04     4864.33    121.01 o 
   0   6   3      209.74      194.81      9.81 o 
   1   6   3       39.40       32.53      4.24 o 
   2   6   3       16.15       54.50      8.46 o 
   3   6   3      193.28      223.87     17.55 o 
   4   6   3       11.55       28.01      3.87 o 
   5   6   3      293.19      309.57      8.12 o 
   6   6   3        0.39        5.63      2.73 o 
   7   6   3       33.64       41.15      1.99 o 
  -6   7   3      240.70      244.39      4.87 o 
  -5   7   3       90.81       98.51      4.93 o 
  -4   7   3        8.07       34.68      2.95 o 
  -3   7   3       15.06       19.65      2.21 o 
  -2   7   3      465.50      477.89      8.71 o 
  -1   7   3      133.46      142.01      9.86 o 
   0   7   3     1413.72     1386.52     29.35 o 
   1   7   3       43.09       19.68      3.64 o 
   2   7   3      325.55      296.80     14.27 o 
   3   7   3        2.87        0.58      0.65 o 
   4   7   3       46.96       52.73      3.44 o 
   5   7   3       15.45       16.77      2.36 o 
   6   7   3        1.44        2.15      1.22 o 
  -5   8   3      138.32      141.56      4.99 o 
  -4   8   3       34.06       36.26      2.53 o 
  -3   8   3       48.63       48.14      2.32 o 
  -2   8   3      101.52       92.01      4.26 o 
  -1   8   3      499.12      454.70      7.67 o 
   0   8   3       43.07       33.96      2.84 o 
   1   8   3        5.01        3.39      2.02 o 
   2   8   3       19.76       14.54      1.85 o 
   3   8   3       82.29       95.50      4.81 o 
   4   8   3       13.67        7.79      1.78 o 
   5   8   3        6.69        2.05      1.49 o 
   6   8   3        0.29       23.55      3.20 o 
  -5   9   3       19.03       17.47      1.84 o 
  -4   9   3        2.61        4.40      0.96 o 
  -3   9   3       25.56       27.14      2.43 o 
  -2   9   3       21.53       16.50      1.63 o 
  -1   9   3       51.88       36.95      2.14 o 
   0   9   3       21.81       18.43      2.27 o 
   1   9   3       26.58       25.97      2.69 o 
   2   9   3      135.66      127.84     11.79 o 
   3   9   3       15.21        7.43      1.53 o 
   4   9   3       14.46        4.47      1.50 o 
   5   9   3       30.98       50.56      3.50 o 
   6   9   3       39.40       81.16      4.82 o 
  -4  10   3        6.57       16.80      2.48 o 
  -3  10   3       16.71       21.14      2.30 o 
  -2  10   3        1.39        1.97      0.82 o 
  -1  10   3      367.20      369.49      8.25 o 
   0  10   3      231.03      227.59      8.73 o 
   1  10   3       68.18       63.88      4.87 o 
   2  10   3      284.83      281.02     13.77 o 
   3  10   3       65.14      155.57     41.05 o 
   4  10   3        0.28       33.80     16.43 o 
   5  10   3       12.70       19.72      2.65 o 
  -3  11   3       10.04       11.75      1.92 o 
  -2  11   3      105.31       97.34      6.91 o 
  -1  11   3      140.28      130.08      7.43 o 
   0  11   3      392.12      419.23     13.08 o 
   1  11   3       19.23        4.25      1.70 o 
   2  11   3        2.41        3.89      1.70 o 
   3  11   3       25.55       28.78      4.11 o 
   4  11   3       54.55       68.40      3.80 o 
   5  11   3       12.31       17.47      1.85 o 
  -2  12   3        0.66        0.81      0.62 o 
  -1  12   3       16.73       16.96      1.74 o 
   0  12   3       53.94       67.95      3.00 o 
   1  12   3       93.37       94.14      6.75 o 
   2  12   3       86.04      103.32      7.05 o 
   3  12   3        8.62       13.94      2.47 o 
   4  12   3        8.83       17.38      2.10 o 
   1  13   3        1.23        3.06      1.33 o 
   2  13   3       39.09       51.41      3.80 o 
  -3 -12   4       25.65       32.78      2.79 o 
  -2 -12   4       19.28       16.05      2.47 o 
  -1 -12   4        6.93        8.39      2.09 o 
   0 -12   4      150.62      175.79      9.54 o 
   1 -12   4        5.16        5.56      1.45 o 
  -4 -11   4       26.38       52.69      3.71 o 
  -3 -11   4       34.43       35.59      2.59 o 
  -2 -11   4        0.33        0.14      1.08 o 
  -1 -11   4       60.78       52.23      5.56 o 
   0 -11   4       37.80       37.83      3.16 o 
   1 -11   4       19.20       25.69      2.56 o 
   2 -11   4        1.18        1.19      0.70 o 
   3 -11   4       39.92       34.51      2.73 o 
  -5 -10   4        3.28       13.91      2.14 o 
  -4 -10   4       53.81       70.75      3.84 o 
  -3 -10   4        8.80       25.14      8.77 o 
  -2 -10   4        7.70        4.64      2.01 o 
  -1 -10   4       48.11       43.26      5.40 o 
   0 -10   4       73.18       59.46      4.34 o 
   1 -10   4       12.33       13.09      2.10 o 
   2 -10   4       19.09        8.02      1.71 o 
   3 -10   4       19.71       19.84      2.94 o 
  -6  -9   4       63.65       90.24      4.23 o 
  -5  -9   4       11.23       17.57      2.97 o 
  -4  -9   4      153.10      175.19     20.10 o 
  -3  -9   4      183.43      198.65     13.16 o 
  -2  -9   4      155.43      147.56      7.09 o 
  -1  -9   4      428.55      403.06     16.65 o 
   0  -9   4       43.66       41.44      3.76 o 
   1  -9   4      237.20      213.35     11.47 o 
   2  -9   4       84.51       90.54      5.07 o 
   3  -9   4        5.25        6.38      1.10 o 
   4  -9   4       80.23       85.81      3.94 o 
  -6  -8   4        6.35       12.27      2.12 o 
  -5  -8   4       42.51       52.17      3.04 o 
  -4  -8   4       72.45       76.02      4.80 o 
  -3  -8   4       57.21       76.33      8.54 o 
  -2  -8   4      221.58      172.00      6.91 o 
  -1  -8   4       35.65       31.08      3.80 o 
   0  -8   4      235.26      210.32     16.68 o 
   1  -8   4       59.34       56.85      3.06 o 
   2  -8   4        2.91        3.42      0.94 o 
   3  -8   4       53.82       44.81      3.57 o 
   4  -8   4        0.58        1.29      0.79 o 
   5  -8   4       52.77       59.44      4.04 o 
  -6  -7   4        6.10        8.50      1.34 o 
  -5  -7   4       69.34       79.72      4.05 o 
  -4  -7   4      262.90      296.30      9.64 o 
  -3  -7   4      201.28      214.67      6.95 o 
  -2  -7   4        5.43        0.34      1.34 o 
  -1  -7   4      758.54      770.93     33.77 o 
   0  -7   4        6.41        1.75      1.95 o 
   1  -7   4      101.46       88.22     11.69 o 
   2  -7   4       26.25       27.55      2.14 o 
   3  -7   4       90.62      107.90      5.22 o 
   4  -7   4       23.93       25.66      2.82 o 
   5  -7   4        6.15        9.19      1.09 o 
  -7  -6   4       32.62       28.07      2.28 o 
  -6  -6   4        2.43        2.05      0.80 o 
  -5  -6   4      163.45      180.81      7.63 o 
  -4  -6   4        7.48        1.38      1.01 o 
  -3  -6   4      209.16      191.91     17.19 o 
  -2  -6   4      101.98       64.08      9.47 o 
  -1  -6   4       23.78       18.32      4.87 o 
   0  -6   4       39.56       36.92      6.68 o 
   1  -6   4       75.71       54.38      8.59 o 
   2  -6   4        4.41       10.80      4.24 o 
   3  -6   4      114.63      115.86      5.16 o 
   4  -6   4      327.86      370.80     10.03 o 
   5  -6   4        2.58       12.91      1.80 o 
   6  -6   4       11.83       14.77      2.13 o 
  -7  -5   4       28.66       26.36      2.80 o 
  -6  -5   4       29.58       27.95      2.77 o 
  -5  -5   4      266.69      251.13     14.76 o 
  -4  -5   4      339.07      341.10     11.55 o 
  -3  -5   4      239.80      234.75     18.10 o 
  -2  -5   4       13.85        5.93      2.80 o 
  -1  -5   4      103.41       96.56      8.01 o 
   0  -5   4     1169.92     1260.32     49.18 o 
   1  -5   4      577.38      528.15     29.73 o 
   2  -5   4       12.44       31.97      7.48 o 
   3  -5   4      205.18      226.75     18.62 o 
   4  -5   4      267.02      240.23      8.23 o 
   5  -5   4       21.28      134.71      5.87 o 
   6  -5   4       11.25       12.51      1.42 o 
  -7  -4   4        0.52        2.29      1.20 o 
  -6  -4   4       11.83       25.86     10.29 o 
  -5  -4   4        3.83       10.71      4.84 o 
  -4  -4   4       22.35       10.39      4.03 o 
  -3  -4   4      122.36      112.08      8.34 o 
  -2  -4   4     2550.40     2406.41     48.54 o 
  -1  -4   4       20.60       16.15      3.99 o 
   0  -4   4       11.18        3.64      5.07 o 
   1  -4   4     1532.78     1726.25     25.36 o 
   2  -4   4      774.32      704.96     28.61 o 
   3  -4   4      286.68      306.62     20.62 o 
   4  -4   4      142.80      137.87      7.44 o 
   5  -4   4       54.35       44.00      4.33 o 
   6  -4   4      276.24      270.08      7.09 o 
  -7  -3   4       19.36       21.46      3.12 o 
  -6  -3   4        2.93        1.96      3.73 o 
  -5  -3   4       79.74      106.54     20.64 o 
  -4  -3   4        2.48        2.22      2.91 o 
  -3  -3   4      129.71      126.48     11.78 o 
  -2  -3   4     1485.69     1329.64     32.54 o 
  -1  -3   4       94.70       69.80      6.86 o 
   0  -3   4      703.34      707.07     21.24 o 
   1  -3   4       83.62      263.23      8.85 o 
   2  -3   4     1133.72     1914.65     43.34 o 
   3  -3   4       66.74       65.99      9.06 o 
   4  -3   4        8.08       49.25      4.17 o 
   5  -3   4       23.31       31.51      4.18 o 
   6  -3   4        1.95        3.88      1.39 o 
  -7  -2   4       88.93       88.53      5.92 o 
  -6  -2   4        0.05       -0.35      1.25 o 
  -5  -2   4       56.84       19.82      3.40 o 
  -4  -2   4      260.15      235.68     17.67 o 
  -3  -2   4      281.34      250.16     15.62 o 
  -2  -2   4     1375.21     1345.04     30.11 o 
  -1  -2   4      486.83      444.73     14.70 o 
   0  -2   4    20389.46    22574.41    138.68 o 
   1  -2   4      697.85      818.24     21.75 o 
   2  -2   4      272.88      519.35     30.63 o 
   3  -2   4      509.38      679.52     27.53 o 
   4  -2   4        5.49        8.82      3.69 o 
   5  -2   4       62.02       57.55      5.53 o 
   6  -2   4       32.77       31.44      3.97 o 
   7  -2   4       28.76       20.57      1.25 o 
  -7  -1   4        1.53        1.70      1.12 o 
  -6  -1   4        0.98        0.43      0.74 o 
  -5  -1   4        6.26        7.17      1.65 o 
  -4  -1   4      237.57      214.86     16.36 o 
  -3  -1   4       11.16        9.22      2.12 o 
  -2  -1   4       21.44       68.68      7.00 o 
  -1  -1   4     2000.80     1684.84     24.42 o 
   0  -1   4      118.41      384.45     10.71 o 
   1  -1   4    13543.68    12200.67     73.76 o 
   2  -1   4      573.51      603.63     21.52 o 
   3  -1   4      731.84      671.30     25.94 o 
   4  -1   4      618.32      524.98     27.06 o 
   5  -1   4       44.29       25.78      3.81 o 
   6  -1   4      141.40      120.45      8.03 o 
   7  -1   4       10.36       10.16      1.31 o 
  -7   0   4       31.21       18.00      2.51 o 
  -6   0   4       11.46       18.30      2.80 o 
  -5   0   4      139.82      148.85      4.86 o 
  -4   0   4      221.47      241.21     17.26 o 
  -3   0   4       79.30       90.27      5.85 o 
  -2   0   4      302.16      318.63     12.89 o 
  -1   0   4      574.89      672.29     13.13 o 
   0   0   4     3048.33     3414.76     20.30 o 
   1   0   4      854.61      859.80     11.59 o 
   2   0   4      228.87      277.50      7.95 o 
   3   0   4       16.17       31.68      5.69 o 
   4   0   4      278.13      263.33     19.07 o 
   5   0   4       64.81       67.70      5.62 o 
   6   0   4      100.56       83.53      6.90 o 
   7   0   4       26.87       23.43      2.04 o 
  -7   1   4        0.07        0.38      0.62 o 
  -6   1   4        1.65        4.25      1.19 o 
  -5   1   4      156.75      130.57      5.80 o 
  -4   1   4     1105.24     1047.26     35.63 o 
  -3   1   4      119.33      142.09      7.61 o 
  -2   1   4      490.53      568.05     12.35 o 
  -1   1   4     2249.94     3414.41     21.13 o 
   0   1   4      949.67     1127.74      9.95 o 
   1   1   4     1724.99     1408.29     14.53 o 
   2   1   4       68.08      191.73     29.92 o 
   3   1   4      178.84      321.79     31.52 o 
   4   1   4      127.21      115.02     12.79 o 
   5   1   4        1.95        2.64      1.34 o 
   6   1   4        6.09        6.06      2.04 o 
   7   1   4        2.08        3.13      1.39 o 
  -7   2   4       52.62       46.41      4.05 o 
  -6   2   4        4.17        6.34      2.24 o 
  -5   2   4      510.32      557.95     12.51 o 
  -4   2   4      475.37      497.17     19.75 o 
  -3   2   4       54.94       62.83      5.33 o 
  -2   2   4      900.41     1095.58     16.31 o 
  -1   2   4     1953.88     2027.27     15.21 o 
   0   2   4      946.84     1152.60     10.53 o 
   1   2   4      370.10      408.71      8.53 o 
   2   2   4     2263.39     2319.79     29.20 o 
   3   2   4      586.80      588.55     20.81 o 
   4   2   4      942.62      809.24     32.40 o 
   5   2   4      442.10      368.50      9.07 o 
   6   2   4      106.12       84.72      7.04 o 
   7   2   4       96.92       93.13      6.20 o 
  -7   3   4        8.03        8.98      1.72 o 
  -6   3   4       11.10       10.30      2.49 o 
  -5   3   4       72.07       68.79      5.24 o 
  -4   3   4      361.76      327.19     14.42 o 
  -3   3   4       60.05       87.88      6.60 o 
  -2   3   4      591.52      545.38     16.89 o 
  -1   3   4       38.75      157.06      4.23 o 
   0   3   4     2257.27     2035.56     64.29 o 
   1   3   4      505.56      423.42      6.93 o 
   2   3   4      356.62      319.61     54.55 o 
   3   3   4     1026.35     1014.30     60.35 o 
   4   3   4       36.36       11.51      4.75 o 
   5   3   4      141.73      156.03      5.57 o 
   6   3   4      192.57      209.45      7.26 o 
   7   3   4       68.19       77.62      5.66 o 
  -7   4   4        3.16        4.83      1.03 o 
  -6   4   4       15.13        8.59      2.28 o 
  -5   4   4      147.45      161.12      5.48 o 
  -4   4   4       74.76       88.67      3.75 o 
  -3   4   4       11.72       12.89      2.77 o 
  -2   4   4      309.94      309.29     14.01 o 
  -1   4   4        4.57        8.44      1.56 o 
   0   4   4      540.61      565.22     15.20 o 
   1   4   4      507.32      447.46     11.84 o 
   2   4   4       30.05       14.19      2.46 o 
   3   4   4      232.92      206.53     14.60 o 
   4   4   4       21.45       25.29      6.00 o 
   5   4   4      854.14      812.11     14.70 o 
   6   4   4       63.67       60.33      4.00 o 
   7   4   4       86.98       98.24      5.86 o 
  -6   5   4       25.23       24.53      3.35 o 
  -5   5   4      326.81      289.39      9.23 o 
  -4   5   4      153.12      115.90      4.65 o 
  -3   5   4       12.66       11.26      4.43 o 
  -1   5   4      243.70      224.03     12.28 o 
   0   5   4       86.68       72.84      4.28 o 
   1   5   4     1725.28     1817.56     46.83 o 
   2   5   4      188.70      164.50      9.16 o 
   3   5   4       31.65        5.44      3.17 o 
   4   5   4      385.82      369.53     11.86 o 
   5   5   4       10.55       16.56      1.78 o 
   6   5   4      114.22      119.62      5.46 o 
   7   5   4        5.80        9.55      1.80 o 
  -6   6   4       83.60       97.87      4.01 o 
  -5   6   4      186.68      197.24     10.76 o 
  -4   6   4      658.93      690.21     18.92 o 
  -3   6   4      288.09      295.96      7.16 o 
  -2   6   4     1202.01     1270.65     95.95 o 
  -1   6   4       58.53       48.78      5.31 o 
   0   6   4      292.82      321.86     10.14 o 
   1   6   4      187.58      215.09     10.48 o 
   2   6   4     1056.73     1034.52     33.46 o 
   3   6   4      190.58      183.83     15.94 o 
   4   6   4       92.14       77.84      3.82 o 
   5   6   4      402.02      418.20      8.76 o 
   6   6   4       36.01       37.82      2.98 o 
   7   6   4        1.65        1.53      1.38 o 
  -6   7   4       77.45      136.49      5.29 o 
  -5   7   4       17.89       46.04      3.40 o 
  -4   7   4      156.22      132.83      4.31 o 
  -3   7   4      109.11       92.43      3.64 o 
  -2   7   4      446.62      449.02      8.48 o 
  -1   7   4        8.24        5.78      3.28 o 
   0   7   4      378.69      332.50     13.86 o 
   1   7   4      558.22      583.83     19.64 o 
   2   7   4       17.26        5.27      2.03 o 
   3   7   4       33.93       29.84      2.76 o 
   4   7   4      117.18      125.89      6.27 o 
   5   7   4       53.75       76.94     10.02 o 
   6   7   4       21.32       25.12      3.38 o 
  -5   8   4        8.93        9.36      1.36 o 
  -4   8   4       82.85       84.19      3.83 o 
  -3   8   4       11.48       10.33      1.14 o 
  -2   8   4      404.45      383.24      8.98 o 
  -1   8   4        9.74       13.46      1.47 o 
   0   8   4       30.96       25.95      2.46 o 
   1   8   4        0.01        2.00      1.06 o 
   2   8   4        7.58        0.99      1.59 o 
   3   8   4        1.49       11.44      1.97 o 
   4   8   4        3.55       11.20      2.03 o 
   5   8   4        9.92       12.14      1.96 o 
   6   8   4       49.02       62.88      4.87 o 
  -5   9   4        2.83        5.93      1.36 o 
  -4   9   4        6.05       12.74      1.39 o 
  -3   9   4      374.25      375.60     10.77 o 
  -2   9   4       12.42        8.11      1.22 o 
  -1   9   4      218.41      192.11      5.42 o 
   0   9   4        2.38        1.00      1.16 o 
   1   9   4      979.90      979.25     21.93 o 
   2   9   4        4.01        1.66      1.28 o 
   3   9   4       36.46       35.58      3.45 o 
   4   9   4        7.92        9.30      1.82 o 
   5   9   4        2.18        1.42      0.90 o 
   6   9   4        2.69        3.92      1.33 o 
  -4  10   4       58.10       59.20      4.17 o 
  -3  10   4      168.81      163.54      7.58 o 
  -2  10   4      282.73      260.96      9.54 o 
  -1  10   4      160.41      163.07      4.94 o 
   0  10   4      103.21      100.60      5.71 o 
   1  10   4       21.74        7.06      2.38 o 
   2  10   4      347.01      354.24     15.47 o 
   3  10   4       54.32       29.20      2.96 o 
   4  10   4       86.95       94.89      4.92 o 
   5  10   4        4.10       10.61      1.97 o 
  -3  11   4       35.14       25.73      2.81 o 
  -2  11   4        6.03        2.46      1.68 o 
  -1  11   4       73.15       71.25      3.38 o 
   0  11   4      252.36      249.17      8.56 o 
   1  11   4      307.12      351.00     10.28 o 
   2  11   4       61.75       68.39      6.56 o 
   3  11   4       18.39       14.26      3.34 o 
   4  11   4        9.11       10.72      1.56 o 
   5  11   4        3.97        6.71      1.18 o 
  -2  12   4        0.43        0.09      0.80 o 
  -1  12   4      176.52      171.53      8.54 o 
   0  12   4       84.66      110.92      3.94 o 
   1  12   4       43.48       63.65      5.85 o 
   2  12   4        4.02       12.46      2.82 o 
   3  12   4        2.85        2.36      1.11 o 
   4  12   4        6.14       14.45      2.02 o 
   1  13   4       15.09       15.74      1.37 o 
   2  13   4       11.82       14.26      1.33 o 
  -2 -12   5        9.53       10.44      2.04 o 
  -1 -12   5       20.22       23.20      3.00 o 
   0 -12   5        4.20        1.66      0.87 o 
   1 -12   5        7.37        3.07      0.67 o 
  -4 -11   5       85.75      177.17      6.47 o 
  -3 -11   5      210.88      268.06      6.96 o 
  -2 -11   5        1.94        3.25      1.30 o 
  -1 -11   5       10.60       10.12      2.52 o 
   0 -11   5      187.64      208.18      7.12 o 
   1 -11   5       45.10       39.55      3.03 o 
   2 -11   5        2.90        1.93      0.82 o 
  -5 -10   5       45.64       47.41      3.57 o 
  -4 -10   5      210.80      261.40      7.86 o 
  -3 -10   5      199.77      225.10     13.44 o 
  -2 -10   5        4.00        3.08      1.01 o 
  -1 -10   5       46.02       34.63      4.90 o 
   0 -10   5       21.67       12.06      2.02 o 
   1 -10   5       33.32       40.06      3.49 o 
   2 -10   5       63.46       55.16      3.81 o 
   3 -10   5       29.20       25.76      2.06 o 
  -5  -9   5        8.27       11.89      2.36 o 
  -4  -9   5       60.58       58.80      6.34 o 
  -3  -9   5       70.46       72.98      7.52 o 
  -2  -9   5        3.12        1.20      0.78 o 
  -1  -9   5      171.02      183.22     11.21 o 
   0  -9   5       12.02        8.33      1.81 o 
   1  -9   5      158.40      124.80      7.81 o 
   2  -9   5      268.44      248.65     10.86 o 
   3  -9   5        6.59        8.09      1.49 o 
   4  -9   5       60.93       45.75      3.95 o 
  -6  -8   5        7.23        7.57      1.68 o 
  -5  -8   5       78.80       81.25      4.64 o 
  -4  -8   5       18.10       16.33      2.29 o 
  -3  -8   5      475.45      514.38     11.81 o 
  -2  -8   5      294.52      255.68     13.82 o 
  -1  -8   5        1.88        4.75      2.45 o 
   0  -8   5        1.74        3.21      1.38 o 
   1  -8   5        5.04        5.23      1.35 o 
   2  -8   5      166.03      141.32      5.10 o 
   3  -8   5        1.80        2.94      0.85 o 
   4  -8   5       12.52       15.64      1.88 o 
   5  -8   5       14.72       17.47      2.12 o 
  -6  -7   5        7.55       11.09      1.42 o 
  -5  -7   5       80.80       93.58      5.46 o 
  -4  -7   5       16.46        0.03      1.05 o 
  -3  -7   5      192.88      184.96      6.47 o 
  -2  -7   5      462.24      468.07     13.90 o 
  -1  -7   5      878.55      862.68     36.20 o 
   0  -7   5      101.31       88.73     11.41 o 
   1  -7   5        2.46        1.42      0.70 o 
   2  -7   5      160.99      151.28      4.94 o 
   3  -7   5       14.91       14.66      1.72 o 
   4  -7   5      268.16      277.12      8.53 o 
   5  -7   5        5.11        9.34      1.29 o 
  -6  -6   5       11.43       14.86      3.22 o 
  -5  -6   5       43.27       48.74      4.03 o 
  -4  -6   5      285.54      245.48      8.73 o 
  -3  -6   5      113.67       77.46     11.27 o 
  -2  -6   5        4.92        8.35      3.92 o 
  -1  -6   5       20.86       16.26      4.61 o 
   0  -6   5      199.65      180.36     15.24 o 
   1  -6   5        9.80       15.80      4.76 o 
   2  -6   5      363.16      422.79     26.08 o 
   3  -6   5       67.97       71.54      3.74 o 
   4  -6   5        1.18        1.11      0.66 o 
   5  -6   5       28.96       46.64      2.54 o 
   6  -6   5       27.12       38.41      3.10 o 
  -7  -5   5       90.11      114.35      5.60 o 
  -6  -5   5        1.82        0.58      0.81 o 
  -5  -5   5       15.70        8.84      1.83 o 
  -4  -5   5      354.38      338.72     11.66 o 
  -3  -5   5       75.52       67.36      9.82 o 
  -2  -5   5       73.36       56.01      8.38 o 
  -1  -5   5       10.03       16.42      2.53 o 
   0  -5   5       18.43       15.53      2.48 o 
   1  -5   5       74.75      113.80     13.56 o 
   2  -5   5      239.93      226.13     18.01 o 
   3  -5   5       59.19       74.66      3.98 o 
   4  -5   5       13.03       56.79      4.00 o 
   5  -5   5       40.71       45.65      3.34 o 
   6  -5   5      158.52      153.76      7.40 o 
  -7  -4   5       47.27       49.57      4.11 o 
  -6  -4   5      110.01      109.09      5.83 o 
  -5  -4   5      421.88      414.60     17.67 o 
  -4  -4   5       33.31       28.47      2.99 o 
  -3  -4   5      114.71       80.03     10.24 o 
  -2  -4   5       29.71       50.15      7.37 o 
  -1  -4   5       27.51       28.54      3.05 o 
   0  -4   5     2260.09     2338.36     26.34 o 
   1  -4   5     4161.79     4728.06     67.97 o 
   2  -4   5      389.39      390.28     21.91 o 
   3  -4   5      457.20      475.70     26.19 o 
   4  -4   5      135.35      126.81      7.14 o 
   5  -4   5      114.37      111.96      5.53 o 
   6  -4   5        0.84        2.37      2.57 o 
  -7  -3   5       36.99       41.64      4.03 o 
  -6  -3   5       35.50       23.09      2.87 o 
  -5  -3   5      194.37      189.11     24.82 o 
  -4  -3   5      202.29      182.29     16.10 o 
  -3  -3   5        2.22        4.56      2.76 o 
  -2  -3   5      544.44      538.34     21.31 o 
  -1  -3   5      274.80      267.81     13.85 o 
   0  -3   5      509.96      490.44     10.14 o 
   2  -3   5     3592.53     3306.02     58.71 o 
   3  -3   5        5.38       32.79      6.50 o 
   4  -3   5       50.07       39.37      2.90 o 
   5  -3   5      381.97      315.74      9.09 o 
   6  -3   5       15.09       12.97      1.47 o 
   7  -3   5        3.12        3.67      1.00 o 
  -7  -2   5       82.37       82.59      5.60 o 
  -6  -2   5        9.86       11.97      3.73 o 
  -5  -2   5     1499.12     1507.56     38.37 o 
  -4  -2   5     1591.67     1412.29     43.43 o 
  -3  -2   5      172.23      201.87     14.44 o 
  -2  -2   5     1552.76     1594.72     33.49 o 
  -1  -2   5      392.28      375.68     13.92 o 
   0  -2   5      388.78      375.81      6.53 o 
   1  -2   5     4911.49     4905.18     55.26 o 
   2  -2   5       14.51       25.00      2.61 o 
   3  -2   5      547.58      571.66     25.63 o 
   4  -2   5        0.87        1.60      1.97 o 
   5  -2   5      143.60      143.79      8.85 o 
   6  -2   5      250.79      226.43      8.34 o 
   7  -2   5        7.85        4.90      0.85 o 
  -7  -1   5        2.05        2.40      1.16 o 
  -6  -1   5       17.47       17.63      2.28 o 
  -5  -1   5      375.95      357.76      9.36 o 
  -4  -1   5      474.17      469.17     24.51 o 
  -3  -1   5     1047.58      968.38     29.37 o 
  -2  -1   5      973.18     1065.63     25.31 o 
  -1  -1   5      620.16      616.99     10.80 o 
   0  -1   5       19.77       28.04      4.45 o 
   2  -1   5     3326.53     3165.17     34.71 o 
   4  -1   5      219.21      238.44     18.67 o 
   5  -1   5       60.79       46.54      5.06 o 
   6  -1   5      264.43      250.49     11.60 o 
   7  -1   5       88.24       74.16      4.77 o 
  -7   0   5       12.80       11.10      2.15 o 
  -6   0   5      128.90      127.75      5.88 o 
  -5   0   5       64.93       75.28      5.68 o 
  -4   0   5       23.78       20.73      5.00 o 
  -3   0   5       91.51      114.55      6.76 o 
  -2   0   5     2845.85     3005.32     39.83 o 
  -1   0   5      494.06      542.77     12.37 o 
   0   0   5       80.81       96.72      2.26 o 
   1   0   5      676.95      635.98     10.74 o 
   2   0   5     1747.55     2243.65     23.96 o 
   3   0   5       45.79       72.39      4.99 o 
   4   0   5       24.03       24.98      6.17 o 
   5   0   5      231.70      198.54      9.01 o 
   6   0   5      169.81      154.40      9.35 o 
   7   0   5       29.69       25.42      2.04 o 
  -7   1   5        1.18        2.64      0.89 o 
  -6   1   5       24.04       23.51      3.09 o 
  -5   1   5        3.74        7.38      2.33 o 
  -4   1   5       45.94       95.44     11.51 o 
  -3   1   5       38.03      207.01      9.46 o 
  -2   1   5      235.81      368.88     13.47 o 
   0   1   5     1213.69     1008.46      9.75 o 
   2   1   5      372.03      358.56      9.78 o 
   3   1   5      163.11      161.45     13.86 o 
   4   1   5       40.81       33.40      7.16 o 
   5   1   5       78.15       64.47      5.18 o 
   6   1   5        8.17        8.02      2.31 o 
   7   1   5        4.04        6.17      1.44 o 
  -7   2   5       41.26       34.97      3.48 o 
  -6   2   5       19.72       15.91      2.42 o 
  -5   2   5       83.48       75.56      4.08 o 
  -4   2   5      137.45      143.79      9.23 o 
  -3   2   5       47.78       60.01      4.03 o 
  -2   2   5      280.74      402.07      8.71 o 
  -1   2   5     8474.14     9472.34     32.74 o 
   0   2   5    13553.65    13845.47     40.97 o 
   1   2   5     1299.22     1269.46     34.23 o 
   2   2   5      277.73      263.31     11.31 o 
   3   2   5     1060.68     1078.42     77.11 o 
   4   2   5       96.94       91.80     11.05 o 
   5   2   5       10.00        5.64      1.45 o 
   6   2   5       52.24       41.86      4.90 o 
   7   2   5        4.67       10.61      2.77 o 
  -7   3   5       15.06       14.47      2.10 o 
  -6   3   5       12.33       12.49      3.34 o 
  -5   3   5       20.01       19.15      2.31 o 
  -4   3   5      185.15      249.88      8.25 o 
  -3   3   5      572.37      535.82     31.42 o 
  -1   3   5     1068.71     1170.03      9.77 o 
   0   3   5     2201.17     2559.80     33.66 o 
   1   3   5      607.16      533.06      7.99 o 
   2   3   5     4465.86     4286.12     59.57 o 
   3   3   5      369.45      377.73     48.99 o 
   4   3   5      271.64      241.24     17.87 o 
   5   3   5      238.19      208.98     12.26 o 
   6   3   5       21.82       18.21      4.12 o 
   7   3   5       66.23       76.75      5.49 o 
  -7   4   5        9.89        9.61      1.48 o 
  -6   4   5       26.35       27.12      3.75 o 
  -5   4   5       14.44       16.68      1.80 o 
  -4   4   5        5.09        5.76      1.12 o 
  -3   4   5       30.69       37.44      6.46 o 
  -2   4   5        8.70        9.04      1.64 o 
  -1   4   5      141.90      152.56      5.31 o 
   0   4   5      105.75      135.11      4.45 o 
   1   4   5      134.33      122.37      6.21 o 
   2   4   5        2.31        1.86      1.25 o 
   3   4   5     1023.57     1041.52     32.33 o 
   4   4   5      206.65      181.85     15.88 o 
   5   4   5       12.13       12.20      2.34 o 
   6   4   5       62.75       61.20      3.96 o 
   7   4   5        8.98       24.82      3.21 o 
  -6   5   5       40.79       53.43      5.03 o 
  -5   5   5       42.67      204.24      7.83 o 
  -4   5   5      524.75      605.21     11.60 o 
  -3   5   5      288.19      289.40     20.72 o 
  -2   5   5      603.32      523.51     18.09 o 
  -1   5   5       15.90       16.06      2.09 o 
   0   5   5      769.72      726.89     16.89 o 
   1   5   5      750.94      664.05     28.04 o 
   2   5   5      170.88      140.28      8.44 o 
   3   5   5      133.89      122.25     11.67 o 
   4   5   5      550.37      519.76     16.33 o 
   5   5   5       84.60      100.71      4.34 o 
   6   5   5       28.05       19.45      2.32 o 
   7   5   5        1.21        1.37      1.10 o 
  -6   6   5       13.05       24.35      2.06 o 
  -5   6   5       73.49       88.54      5.67 o 
  -4   6   5        7.46        9.21      1.64 o 
  -3   6   5      552.19      513.73      8.99 o 
  -2   6   5       85.16      150.17     35.06 o 
  -1   6   5       60.19       87.96     32.11 o 
   0   6   5      444.83      387.07     16.36 o 
   1   6   5       79.12       82.86      6.48 o 
   2   6   5       25.27       26.53      5.51 o 
   3   6   5      118.17      109.55     12.17 o 
   4   6   5       11.48       13.87      1.91 o 
   5   6   5      132.82      179.16      8.28 o 
   6   6   5        5.76       11.84      1.86 o 
   7   6   5       42.22       48.50      3.09 o 
  -6   7   5       27.22       47.91      3.20 o 
  -5   7   5      580.03      601.72     11.94 o 
  -4   7   5        2.32        6.45      1.18 o 
  -3   7   5      429.22      378.04      6.56 o 
  -2   7   5      180.71      190.67      5.70 o 
  -1   7   5      725.18      620.49     43.18 o 
   0   7   5      108.46       88.72     11.35 o 
   1   7   5       59.21       38.89      5.01 o 
   2   7   5       42.75       47.89      5.72 o 
   3   7   5       25.74       29.66      2.30 o 
   4   7   5       22.42       19.00      2.38 o 
   5   7   5      166.78      210.14      8.07 o 
   6   7   5      105.46      119.43      7.23 o 
  -5   8   5       14.33       34.36      2.61 o 
  -4   8   5        5.01        9.08      1.46 o 
  -3   8   5       32.57       37.83      2.11 o 
  -2   8   5      144.12      131.35      4.47 o 
  -1   8   5      164.98      145.95      5.93 o 
   0   8   5      119.48      115.35      5.19 o 
   1   8   5        4.39        5.43      2.58 o 
   2   8   5       93.07      101.15      4.98 o 
   3   8   5       13.15        6.74      1.22 o 
   4   8   5      156.84      174.96      7.39 o 
   5   8   5       71.51       97.16      5.20 o 
   6   8   5        0.30       17.19      3.19 o 
  -5   9   5       53.99       50.69      3.19 o 
  -4   9   5       26.47       31.06      2.63 o 
  -3   9   5       19.81       11.43      1.70 o 
  -2   9   5      113.21      102.63      3.93 o 
  -1   9   5      311.06      287.10      6.49 o 
   0   9   5       45.97       51.66      3.88 o 
   1   9   5      154.37      109.60      5.41 o 
   2   9   5       77.70       87.21      7.84 o 
   3   9   5        7.28        5.55      1.49 o 
   4   9   5       15.87       13.41      2.34 o 
   5   9   5       39.56       56.37      3.74 o 
   6   9   5        7.71       43.60      3.56 o 
  -4  10   5        5.08       10.74      2.12 o 
  -3  10   5       17.94       20.07      1.67 o 
  -2  10   5        5.88        8.13      1.42 o 
  -1  10   5     1135.17     1097.33     17.84 o 
   0  10   5        8.26       13.18      2.44 o 
   1  10   5        8.62        9.77      1.93 o 
   2  10   5      229.70      245.38     13.07 o 
   3  10   5        4.16       12.96      2.12 o 
   4  10   5       37.55       57.93      5.16 o 
   5  10   5       18.56       21.53      2.01 o 
  -3  11   5        4.34        4.13      1.31 o 
  -2  11   5       17.65       18.33      1.90 o 
  -1  11   5        3.24        1.89      1.04 o 
   0  11   5     1319.35     1380.77     20.12 o 
   1  11   5       11.74        5.76      1.86 o 
   2  11   5        8.18        7.84      2.37 o 
   3  11   5        2.90        1.58      1.22 o 
   4  11   5       83.88      114.05      4.51 o 
   5  11   5        0.54        1.93      0.72 o 
  -2  12   5        6.78        6.59      1.65 o 
  -1  12   5       45.91       55.54      5.61 o 
   0  12   5       29.94       43.94      3.33 o 
   1  12   5       27.30       23.98      3.51 o 
   2  12   5       20.93       23.71      3.46 o 
   3  12   5        0.17        0.44      0.94 o 
   4  12   5       10.75       25.05      2.72 o 
   1  13   5        0.19        1.18      0.53 o 
   2  13   5        1.14        1.77      0.64 o 
  -2 -12   6      119.04      158.26      6.61 o 
  -1 -12   6       13.51       13.84      2.32 o 
   0 -12   6       66.52       75.03      4.90 o 
   1 -12   6      207.86      228.61      6.95 o 
  -4 -11   6       57.12       71.29      3.90 o 
  -3 -11   6      182.55      287.77      6.68 o 
  -2 -11   6        0.08       -0.09      1.05 o 
  -1 -11   6        4.42        5.03      1.92 o 
   0 -11   6      159.75      148.20      5.77 o 
   1 -11   6        3.77        4.96      1.19 o 
   2 -11   6        6.21        4.22      0.92 o 
  -5 -10   6       60.74       65.92      4.07 o 
  -4 -10   6      123.45      143.30      7.31 o 
  -3 -10   6       58.57       82.93      4.76 o 
  -2 -10   6       14.48       10.44      1.74 o 
  -1 -10   6       27.29       23.80      3.95 o 
   0 -10   6        7.70        5.68      1.45 o 
   1 -10   6       12.04        8.79      1.64 o 
   2 -10   6      101.04       96.38     10.09 o 
   3 -10   6        7.80        6.36      1.02 o 
  -5  -9   6       17.37       36.59      3.90 o 
  -4  -9   6       51.68       68.34      4.94 o 
  -3  -9   6       13.23       14.81      2.36 o 
  -2  -9   6       31.19       27.68      3.16 o 
  -1  -9   6      190.96      168.39     10.83 o 
   0  -9   6      260.70      228.92      8.66 o 
   1  -9   6      230.88      212.66     10.31 o 
   2  -9   6      193.20      166.76      8.59 o 
   3  -9   6      165.18      146.87      5.80 o 
   4  -9   6       12.30       11.27      2.05 o 
  -6  -8   6        6.00        9.56      1.73 o 
  -5  -8   6      139.99      104.88      5.36 o 
  -4  -8   6       28.14       30.73      3.18 o 
  -3  -8   6       10.92        2.85      0.85 o 
  -2  -8   6      263.55      255.65      8.38 o 
  -1  -8   6        6.32       -0.89      0.89 o 
   0  -8   6       19.68       17.61      3.95 o 
   1  -8   6      135.82      117.79      5.75 o 
   2  -8   6       89.31       76.36      3.72 o 
   3  -8   6       13.47       12.96      1.60 o 
   4  -8   6       16.29       14.14      1.60 o 
  -6  -7   6        2.07       -0.27      0.38 o 
  -5  -7   6        5.54        1.88      1.13 o 
  -4  -7   6      352.83      347.39     10.61 o 
  -3  -7   6       38.36       33.25      3.01 o 
  -2  -7   6       14.77        6.87      1.28 o 
  -1  -7   6      795.38      665.69     32.21 o 
   0  -7   6      170.94      169.89     15.94 o 
   1  -7   6       57.12       45.98      2.61 o 
   2  -7   6      183.04      156.62      5.33 o 
   3  -7   6       59.30       56.53      3.25 o 
   4  -7   6       51.69       58.51      3.11 o 
   5  -7   6        0.07        0.95      0.79 o 
  -6  -6   6       30.44       40.41      3.06 o 
  -5  -6   6       19.42       16.95      2.41 o 
  -4  -6   6       78.04       89.82      7.23 o 
  -3  -6   6      249.61      230.55      9.22 o 
  -2  -6   6      584.96      507.85     27.13 o 
  -1  -6   6       62.06       63.37      9.12 o 
   0  -6   6        2.09        1.80      2.25 o 
   1  -6   6        2.21        3.76      2.77 o 
   2  -6   6      375.30      379.55      9.10 o 
   3  -6   6      187.52      158.76      5.40 o 
   4  -6   6       14.71       15.08      1.75 o 
   5  -6   6       90.84       85.03      3.33 o 
   6  -6   6       10.88       11.83      1.58 o 
  -7  -5   6        3.58        4.30      1.29 o 
  -6  -5   6        7.43        4.42      1.37 o 
  -5  -5   6       17.53        5.71      1.63 o 
  -4  -5   6       20.87       21.04      2.97 o 
  -3  -5   6        1.94       10.40      4.10 o 
  -2  -5   6      162.61      165.01     14.42 o 
  -1  -5   6        9.43        0.49      1.60 o 
   0  -5   6      191.64      181.20     14.39 o 
   1  -5   6      519.07      495.63     24.38 o 
   2  -5   6       35.77       80.64     11.06 o 
   3  -5   6      169.42      144.05      5.62 o 
   4  -5   6       11.56        9.87      2.26 o 
   5  -5   6       74.97      171.13      9.78 o 
   6  -5   6       11.82       25.92      1.89 o 
  -7  -4   6        4.59        5.06      1.40 o 
  -6  -4   6       72.33       85.42      4.71 o 
  -5  -4   6       67.30       78.17      7.95 o 
  -4  -4   6       63.46       51.60      4.55 o 
  -3  -4   6      192.54      180.14     15.33 o 
  -2  -4   6      617.42      628.60     25.84 o 
  -1  -4   6      793.77      855.65     34.19 o 
   0  -4   6       60.16       46.46      7.11 o 
   1  -4   6      127.68      124.86     11.28 o 
   2  -4   6       24.18       31.92      6.46 o 
   3  -4   6     1265.31     1289.31     44.01 o 
   4  -4   6       88.54      122.12      5.45 o 
   5  -4   6      289.65      334.56      7.55 o 
   6  -4   6       31.83       43.79      4.12 o 
  -7  -3   6       12.12       11.59      2.25 o 
  -6  -3   6       38.48       49.50      3.80 o 
  -5  -3   6       96.04       80.63      5.57 o 
  -4  -3   6       13.33        6.21      3.11 o 
  -3  -3   6       57.93       31.65      6.38 o 
  -2  -3   6       35.67       38.04      5.98 o 
  -1  -3   6       58.80       50.48      6.66 o 
   0  -3   6      503.97      567.74     11.17 o 
   3  -3   6      245.32      209.73     17.18 o 
   4  -3   6      576.04      543.15     13.03 o 
   5  -3   6       65.10       95.72     14.33 o 
   6  -3   6       32.81       32.78      2.10 o 
   7  -3   6        5.81        1.64      0.82 o 
  -7  -2   6        8.84       10.75      1.68 o 
  -6  -2   6       10.82       15.29      5.67 o 
  -5  -2   6     1735.27     1640.20     72.19 o 
  -4  -2   6     1284.67     1120.49     38.90 o 
  -3  -2   6      252.86      258.56     16.52 o 
  -2  -2   6       52.33       54.35      6.34 o 
  -1  -2   6      951.36      848.94     22.85 o 
   0  -2   6    14796.39    14469.70    132.03 o 
   1  -2   6     2417.76     2755.90     69.27 o 
   2  -2   6       68.68       77.89      5.04 o 
   3  -2   6      227.16      251.17     17.34 o 
   4  -2   6        3.14       17.21      5.28 o 
   5  -2   6        2.78        6.06      1.87 o 
   6  -2   6       75.18       81.87      5.30 o 
   7  -2   6       15.69       14.10      1.91 o 
  -7  -1   6        8.88       12.09      1.57 o 
  -6  -1   6        4.24        8.86      2.42 o 
  -5  -1   6       20.35       16.05      2.20 o 
  -4  -1   6     3225.55     3075.27     62.51 o 
  -3  -1   6       81.07       91.23      9.40 o 
  -2  -1   6     2484.84     2317.40     38.00 o 
   1  -1   6     6496.89     6247.31     58.09 o 
   2  -1   6      487.71      814.76     42.64 o 
   3  -1   6      971.74      897.31     31.47 o 
   4  -1   6       31.75       68.69     11.20 o 
   5  -1   6       43.93       36.36      4.59 o 
   6  -1   6       67.55       68.05     23.36 o 
   7  -1   6       26.47       29.26      3.00 o 
  -7   0   6       70.45       58.00      4.28 o 
  -6   0   6       99.40       71.71      4.38 o 
  -5   0   6       27.61       24.93      2.51 o 
  -4   0   6       66.86       66.96      8.91 o 
  -3   0   6      274.36      369.47     16.96 o 
  -2   0   6      196.16      221.23     10.81 o 
  -1   0   6     6418.07     6762.62     45.16 o 
   0   0   6    11907.45    13185.55     73.42 o 
   1   0   6     5561.16     6155.01     35.71 o 
   2   0   6       26.44       54.29      4.06 o 
   3   0   6      463.27      556.50     29.14 o 
   4   0   6        3.77        8.68      3.63 o 
   5   0   6       19.25       20.98      3.56 o 
   6   0   6       37.57       29.77      4.13 o 
   7   0   6       60.97       53.43      4.40 o 
  -7   1   6       67.32       64.49      3.09 o 
  -6   1   6      307.44      279.79      8.41 o 
  -5   1   6       37.60       36.96      4.62 o 
  -4   1   6      304.00      310.06     19.31 o 
  -3   1   6     1380.45     1407.94     24.43 o 
  -2   1   6     1452.53     2183.82     32.81 o 
  -1   1   6    13624.35    11644.16     50.07 o 
   0   1   6       25.53       23.20      1.99 o 
   1   1   6      478.18      508.86     14.26 o 
   2   1   6     1324.26     1340.20     19.53 o 
   3   1   6      184.15      269.09     26.94 o 
   4   1   6     1864.13     1593.60     46.67 o 
   5   1   6      117.34      123.08      7.21 o 
   6   1   6        0.93        2.05      1.28 o 
   7   1   6        9.80       10.85      2.24 o 
  -7   2   6       28.44       27.64      3.07 o 
  -6   2   6       35.93       35.93      2.84 o 
  -5   2   6       15.61       22.15      2.05 o 
  -4   2   6        4.58        4.27      1.32 o 
  -3   2   6     1083.48     1171.27     24.87 o 
  -2   2   6      780.45      904.10     13.35 o 
  -1   2   6      759.06      847.72      8.21 o 
   0   2   6    26555.51    25985.25    129.41 o 
   1   2   6      363.26      398.80      8.61 o 
   2   2   6      514.43      650.19     14.18 o 
   3   2   6       18.27       28.71      6.29 o 
   4   2   6       59.45       44.20      7.84 o 
   5   2   6      856.36      793.54     13.21 o 
   6   2   6        0.33        0.27      1.31 o 
   7   2   6        7.50       12.10      2.78 o 
  -7   3   6        8.04        6.78      1.39 o 
  -6   3   6       44.72       37.15      3.92 o 
  -5   3   6       91.68       74.19      4.47 o 
  -4   3   6      269.61      272.07      9.85 o 
  -3   3   6      172.39      319.60     35.39 o 
  -2   3   6     1391.70     1400.31     34.48 o 
  -1   3   6       19.23       13.39      1.07 o 
   1   3   6       89.66       79.26      8.69 o 
   2   3   6     3031.79     2882.03     78.17 o 
   3   3   6      107.84      133.68     62.78 o 
   4   3   6        7.99        3.56      2.52 o 
   5   3   6       45.12       19.26      4.34 o 
   6   3   6       12.08       11.21      1.73 o 
   7   3   6        2.92        3.43      1.60 o 
  -7   4   6       30.55       28.83      2.43 o 
  -6   4   6       16.79       16.27      2.99 o 
  -5   4   6      165.72      161.68      6.31 o 
  -4   4   6      303.44      290.64      8.06 o 
  -3   4   6       98.88       93.34     11.16 o 
  -2   4   6      149.52      154.42      6.65 o 
  -1   4   6     2908.91     3065.69     25.18 o 
   0   4   6     1328.60     1304.19     37.15 o 
   1   4   6      159.14      133.02      7.12 o 
   2   4   6       11.64        1.57      1.36 o 
   3   4   6      225.16      258.80     11.74 o 
   4   4   6       12.57        6.65      3.23 o 
   5   4   6       27.80       30.68      2.97 o 
   6   4   6       23.14       39.57      3.76 o 
   7   4   6        3.84        6.19      2.05 o 
  -6   5   6       16.47       14.60      1.79 o 
  -5   5   6      506.05      411.63     17.40 o 
  -4   5   6      957.50      883.71     13.01 o 
  -3   5   6      575.31      460.21     26.19 o 
  -2   5   6       18.21       77.04      7.22 o 
  -1   5   6      278.43      297.76     12.65 o 
   0   5   6      238.20      250.44      8.93 o 
   1   5   6      566.62      589.21     12.70 o 
   2   5   6      187.95      181.35     14.00 o 
   3   5   6      390.26      349.64     14.61 o 
   4   5   6      115.22       90.45      4.52 o 
   5   5   6       38.47       38.20      3.27 o 
   6   5   6      182.87      207.27      8.33 o 
   7   5   6      260.92      344.84      9.62 o 
  -6   6   6      255.29      314.55      6.92 o 
  -5   6   6      181.86      154.50      5.25 o 
  -4   6   6       57.09       53.80      3.27 o 
  -3   6   6      280.09      311.34      7.10 o 
  -2   6   6       23.91       12.07      3.09 o 
  -1   6   6      154.04      166.89     10.21 o 
   0   6   6      780.44      806.26     15.44 o 
   1   6   6        1.57        1.86      1.37 o 
   2   6   6       30.00       46.18      5.33 o 
   3   6   6       30.47       23.46      5.49 o 
   4   6   6       16.73       17.72      2.22 o 
   5   6   6      144.36      135.98      6.55 o 
   6   6   6        4.38        4.16      1.11 o 
   7   6   6        5.18       17.70      2.06 o 
  -6   7   6        3.30       15.84      1.87 o 
  -5   7   6     1165.70     1178.84     16.45 o 
  -4   7   6       20.96       15.99      1.60 o 
  -3   7   6      107.92      136.82      9.75 o 
  -2   7   6      307.42      310.03      7.45 o 
  -1   7   6      346.54      334.48     45.84 o 
   0   7   6      196.57      224.10     36.66 o 
   1   7   6      140.96      110.26     12.65 o 
   2   7   6      237.11      249.45     12.94 o 
   3   7   6        8.53        6.90      1.33 o 
   4   7   6       92.07       93.49      5.43 o 
   5   7   6       89.04       87.35      5.16 o 
   6   7   6       56.49       83.37      6.08 o 
  -5   8   6       35.97       39.39      2.57 o 
  -4   8   6      202.62      189.57      4.83 o 
  -3   8   6      129.36      113.46      4.93 o 
  -2   8   6      247.42      224.42      5.78 o 
  -1   8   6      759.44      693.66     10.87 o 
   0   8   6      266.10      245.74      7.56 o 
   1   8   6       33.88       36.33      2.93 o 
   2   8   6      289.30      286.83     11.28 o 
   3   8   6       32.37       41.33      3.27 o 
   4   8   6      132.05      137.15      6.72 o 
   5   8   6        1.60        2.74      1.59 o 
   6   8   6       80.20      115.46      6.51 o 
  -5   9   6        1.36        1.70      0.82 o 
  -4   9   6       29.18       30.69      2.59 o 
  -3   9   6      135.60      136.72      4.27 o 
  -2   9   6        1.36        0.58      0.68 o 
  -1   9   6      138.80      129.53      5.13 o 
   0   9   6       71.35       82.00      3.92 o 
   1   9   6       57.20       65.41      4.20 o 
   2   9   6      393.01      359.16     15.43 o 
   3   9   6      141.78      160.39     16.96 o 
   4   9   6      256.17      381.10     29.90 o 
   5   9   6        2.18        1.84      1.48 o 
   6   9   6        2.31        2.15      1.14 o 
  -4  10   6       29.75       42.36      3.53 o 
  -3  10   6       97.68       90.83      3.54 o 
  -2  10   6       48.05       41.98      2.81 o 
  -1  10   6      305.36      303.14      7.79 o 
   0  10   6      318.48      319.29     10.10 o 
   1  10   6      330.98      303.47      9.91 o 
   2  10   6      127.63      141.38     10.15 o 
   3  10   6      450.53      491.32     24.88 o 
   4  10   6      139.71      151.25      6.15 o 
   5  10   6       22.30       38.37      2.69 o 
  -3  11   6       39.91       43.77      3.53 o 
  -2  11   6        0.90        0.28      0.92 o 
  -1  11   6       63.45       76.40      4.46 o 
   0  11   6      159.55      133.58      8.86 o 
   1  11   6      187.50      246.93     11.18 o 
   2  11   6       25.97       35.54      4.96 o 
   3  11   6       53.46       50.21      5.43 o 
   4  11   6       12.51       13.00      1.63 o 
   5  11   6        2.26        5.59      1.14 o 
  -2  12   6        1.06        1.59      1.02 o 
  -1  12   6       14.90       16.95      2.24 o 
   0  12   6      286.75      303.82      7.72 o 
   1  12   6        1.43        5.01      1.98 o 
   2  12   6        2.59        7.03      2.14 o 
   3  12   6       10.79        8.83      1.18 o 
   4  12   6       19.41       42.45      3.45 o 
   1  13   6       16.84       18.50      1.53 o 
   2  13   6        2.69        2.27      0.64 o 
  -2 -12   7       93.47      108.89      5.00 o 
  -1 -12   7       26.05       33.34      3.17 o 
   0 -12   7       63.08       67.56      4.37 o 
  -3 -11   7       40.97       41.97      7.03 o 
  -2 -11   7        0.98        2.53      1.08 o 
  -1 -11   7       10.69       15.07      2.86 o 
   0 -11   7       19.55       20.73      2.11 o 
   1 -11   7       50.54       53.08      3.23 o 
   2 -11   7       71.10       66.96      3.02 o 
  -5 -10   7       15.08       38.42      2.90 o 
  -4 -10   7        3.43        7.53      1.43 o 
  -3 -10   7       35.36       50.36      4.53 o 
  -2 -10   7       46.43       47.57      3.69 o 
  -1 -10   7      145.69      160.58     10.07 o 
   0 -10   7        2.98        3.97      1.23 o 
   1 -10   7       51.95       39.37      3.31 o 
   2 -10   7       30.12       29.09      2.64 o 
   3 -10   7       11.20        9.47      1.17 o 
  -5  -9   7      131.65      158.78      7.77 o 
  -4  -9   7       12.66        4.28      1.17 o 
  -3  -9   7       33.66       34.98      2.56 o 
  -2  -9   7       31.92       29.38      3.46 o 
  -1  -9   7       22.67       22.02      3.93 o 
   0  -9   7       85.53       71.32      4.85 o 
   1  -9   7       69.75       62.33      5.58 o 
   2  -9   7      467.70      436.94     13.87 o 
   3  -9   7       10.81        8.34      2.18 o 
   4  -9   7       59.00       60.36      4.38 o 
  -6  -8   7       11.36       10.87      1.72 o 
  -5  -8   7        3.57       21.96      4.38 o 
  -4  -8   7       94.41       99.46      6.14 o 
  -3  -8   7      136.47      140.45      5.33 o 
  -2  -8   7      286.13      308.97      9.33 o 
  -1  -8   7      392.78      363.54     15.22 o 
   0  -8   7        0.27        0.76      0.88 o 
   1  -8   7       16.55       11.98      2.59 o 
   2  -8   7        2.42        4.30      1.06 o 
   3  -8   7      254.47      227.67      6.01 o 
   4  -8   7        1.14        3.56      1.45 o 
  -6  -7   7       24.82       25.13      1.72 o 
  -5  -7   7      120.49      141.29      6.46 o 
  -4  -7   7      308.59      265.06      9.32 o 
  -3  -7   7       23.63       22.53      3.47 o 
  -2  -7   7      135.60      137.21      5.53 o 
  -1  -7   7     1241.64     1282.35     45.29 o 
   0  -7   7        6.09        1.06      1.73 o 
   1  -7   7        4.00        3.11      0.82 o 
   2  -7   7        6.18        5.48      1.12 o 
   3  -7   7       30.48       21.29      2.10 o 
   4  -7   7        4.55        3.73      1.48 o 
   5  -7   7       33.95       28.13      2.97 o 
  -6  -6   7      121.10      125.75     11.16 o 
  -5  -6   7       11.73       13.77      2.20 o 
  -4  -6   7       94.02       86.81      7.07 o 
  -3  -6   7       37.47        0.78      0.81 o 
  -2  -6   7       22.49       10.11      3.99 o 
  -1  -6   7       27.97       31.44      6.86 o 
   0  -6   7      575.40      525.04     26.82 o 
   1  -6   7      225.31      206.64     17.59 o 
   2  -6   7       22.93       18.36      2.06 o 
   3  -6   7       29.25       22.49      2.01 o 
   4  -6   7      121.66      115.58      4.51 o 
   5  -6   7        3.11        7.77      1.34 o 
  -7  -5   7       18.61       13.13      1.83 o 
  -6  -5   7       53.98       50.25      3.42 o 
  -5  -5   7      326.21      316.81     11.77 o 
  -4  -5   7       10.29        9.49      2.18 o 
  -3  -5   7       31.61       30.45      6.53 o 
  -2  -5   7      475.84      446.67     24.07 o 
  -1  -5   7      179.99      156.67     13.78 o 
   0  -5   7      183.64      188.80     14.80 o 
   1  -5   7      175.28      182.84     15.36 o 
   2  -5   7      122.67      134.98     14.59 o 
   3  -5   7       90.17      154.80      8.13 o 
   4  -5   7        1.51       10.05      2.50 o 
   5  -5   7      130.46      128.68      7.88 o 
   6  -5   7        8.45        9.42      1.13 o 
  -7  -4   7        3.82        8.44      1.74 o 
  -6  -4   7       18.09       20.37      2.32 o 
  -5  -4   7        2.57        0.98      0.65 o 
  -4  -4   7       14.16        2.02      2.59 o 
  -3  -4   7      333.37      318.70     20.78 o 
  -2  -4   7      155.32      151.12     12.90 o 
  -1  -4   7      217.66      187.17     13.69 o 
   0  -4   7     3529.39     3823.50    183.92 o 
   1  -4   7     1297.37     1574.01     41.84 o 
   2  -4   7       84.02       78.21     10.18 o 
   3  -4   7      540.54      489.52     27.63 o 
   4  -4   7      900.99      944.23     45.16 o 
   5  -4   7      150.49      134.02      5.83 o 
   6  -4   7       46.17       38.67      3.74 o 
  -7  -3   7       42.41       41.54      3.81 o 
  -6  -3   7        5.95        4.20      1.28 o 
  -5  -3   7       24.84       17.83      2.35 o 
  -4  -3   7       98.86       93.43      4.18 o 
  -3  -3   7      835.19      751.27     25.22 o 
  -2  -3   7       24.24       17.15      4.14 o 
  -1  -3   7     1019.90      894.98     26.52 o 
   1  -3   7     6523.24     6641.23     75.96 o 
   2  -3   7       86.99       96.26     10.57 o 
   3  -3   7      126.09      128.59     13.42 o 
   5  -3   7      153.59      139.93      8.55 o 
   6  -3   7       34.61       27.51      2.46 o 
  -7  -2   7        8.82        7.80      1.22 o 
  -6  -2   7      327.58      288.73      9.27 o 
  -5  -2   7      108.83      100.54      5.53 o 
  -4  -2   7      352.74      315.12     20.65 o 
  -3  -2   7     2064.84     2058.33     46.08 o 
  -2  -2   7       22.14       20.13      2.99 o 
  -1  -2   7     1368.71     1325.18     28.40 o 
   0  -2   7      983.71     1192.08     21.20 o 
   1  -2   7      553.37      639.22     19.46 o 
   2  -2   7      178.00      364.32     26.61 o 
   3  -2   7      935.42      947.23     34.79 o 
   4  -2   7        8.09        7.00      2.32 o 
   5  -2   7        2.15        3.98      1.64 o 
   6  -2   7       37.33       32.59      3.98 o 
   7  -2   7        3.49        3.82      1.03 o 
  -7  -1   7       56.02       60.40      3.21 o 
  -6  -1   7       13.30       10.87      2.64 o 
  -5  -1   7       18.32       11.56      2.18 o 
  -4  -1   7       42.37       40.09      7.16 o 
  -3  -1   7      710.49      678.24     25.42 o 
  -2  -1   7     1815.68     1747.54     33.64 o 
  -1  -1   7     4729.40     4307.92     43.13 o 
   0  -1   7     7280.93     6553.61    198.99 o 
   1  -1   7     6473.78     6330.32     45.58 o 
   2  -1   7        5.73       94.50     60.49 o 
   3  -1   7       45.25       39.35      6.97 o 
   4  -1   7      129.94      105.78     12.64 o 
   5  -1   7       44.57       34.03      4.47 o 
   6  -1   7        7.03        7.88      2.55 o 
   7  -1   7       53.05       41.86      2.50 o 
  -7   0   7       57.36       54.11      4.05 o 
  -6   0   7        1.43        1.33      1.07 o 
  -5   0   7        0.53        1.40      0.89 o 
  -4   0   7      660.44      665.93     28.46 o 
  -3   0   7      391.17      418.61     19.22 o 
  -2   0   7      136.61      154.53      9.93 o 
  -1   0   7     3304.80     3353.59     25.89 o 
   0   0   7       68.96       75.35      2.32 o 
   1   0   7     2908.87     3073.52     37.74 o 
   2   0   7      311.76      319.88      9.89 o 
   3   0   7      408.86      476.80     22.57 o 
   4   0   7     1187.20     1070.94     39.34 o 
   5   0   7        8.73        7.28      2.17 o 
   6   0   7        7.45        5.74      2.16 o 
   7   0   7       27.92       32.35      3.39 o 
  -7   1   7       56.01       45.60      4.06 o 
  -6   1   7      359.95      305.03     17.44 o 
  -5   1   7       16.83       17.72      2.25 o 
  -4   1   7      288.72      296.27     18.59 o 
  -3   1   7       59.76      248.51     10.96 o 
  -2   1   7     1393.50     1357.94     31.90 o 
  -1   1   7     2693.92     4009.90     39.58 o 
   0   1   7    10108.17     8892.27    221.84 o 
   1   1   7     4790.90     4139.31     39.09 o 
   2   1   7      220.58      624.35     49.34 o 
   3   1   7     1531.24     1445.11     79.67 o 
   4   1   7      192.34      139.68     14.40 o 
   5   1   7       55.18       43.02      4.99 o 
   6   1   7       60.50       47.47      5.14 o 
   7   1   7       25.28       24.15      3.05 o 
  -7   2   7       16.08       16.37      2.29 o 
  -6   2   7      159.56      149.39      8.61 o 
  -5   2   7      115.04      117.96      9.63 o 
  -4   2   7        3.75        3.60      2.41 o 
  -3   2   7      439.39      558.34     12.82 o 
  -2   2   7        1.93        9.64      1.61 o 
  -1   2   7     3244.09     3817.33     23.48 o 
   0   2   7      133.06      191.12      5.49 o 
   1   2   7       19.87       67.59      7.46 o 
   2   2   7     1964.69     1992.59     25.20 o 
   3   2   7     1311.62     1283.09     44.90 o 
   4   2   7     2652.26     2246.89     55.12 o 
   5   2   7     1730.20     1594.60     92.22 o 
   6   2   7      126.74      114.72      8.05 o 
   7   2   7       46.83       47.87      4.27 o 
  -7   3   7        4.11        4.13      1.05 o 
  -6   3   7        3.96        1.56      0.91 o 
  -5   3   7       88.54       72.08      4.49 o 
  -4   3   7      150.39      141.69      5.31 o 
  -3   3   7       56.91       73.30      5.90 o 
  -2   3   7     3488.88     3660.58    103.97 o 
  -1   3   7      745.05      727.22      7.86 o 
   0   3   7     1065.37     1016.95     16.89 o 
   1   3   7       59.53       66.08      3.77 o 
   2   3   7     2083.54     2134.41     27.11 o 
   3   3   7      183.32      181.32      9.44 o 
   4   3   7       45.85       35.77      5.73 o 
   5   3   7      553.87      556.65     12.13 o 
   6   3   7       54.00       45.51      3.37 o 
   7   3   7      120.98      120.97      6.59 o 
  -6   4   7        9.59        9.17      2.49 o 
  -5   4   7      108.55      100.81      4.27 o 
  -4   4   7      483.43      543.40      9.47 o 
  -3   4   7      294.17      272.14     19.18 o 
  -2   4   7      295.24      318.88     13.42 o 
  -1   4   7     4987.04     5338.82     49.20 o 
   0   4   7      139.21      144.52      4.88 o 
   1   4   7      532.96      519.94     25.77 o 
   2   4   7       11.28       25.91      4.93 o 
   3   4   7       76.70      109.58     14.39 o 
   4   4   7      325.45      292.03     19.95 o 
   5   4   7      223.97      211.38      7.56 o 
   6   4   7      229.51      233.32      7.66 o 
   7   4   7        4.11        1.02      0.86 o 
  -6   5   7       28.07       27.68      2.40 o 
  -5   5   7      148.72      125.98      6.07 o 
  -4   5   7       22.30       45.35      2.99 o 
  -3   5   7       29.44      112.56     13.11 o 
  -2   5   7        0.28        1.35      1.59 o 
  -1   5   7       79.97      188.31     69.32 o 
   0   5   7     2805.27     2691.41     27.49 o 
   1   5   7       41.94       27.59      2.78 o 
   2   5   7      324.50      331.48     19.52 o 
   3   5   7      512.30      529.82     17.64 o 
   4   5   7      233.45      243.76      7.43 o 
   5   5   7      175.27      170.16     11.63 o 
   6   5   7      111.81      127.60      5.62 o 
   7   5   7        9.11        5.09      0.93 o 
  -6   6   7      217.66      226.32      7.12 o 
  -5   6   7      349.10      390.61     10.12 o 
  -4   6   7      407.62      415.81     13.08 o 
  -3   6   7      142.51      208.74      6.56 o 
  -2   6   7        2.11        1.77      1.64 o 
  -1   6   7      176.76      191.53     21.76 o 
   0   6   7      894.01      897.33     17.52 o 
   1   6   7      109.00      100.80      5.77 o 
   2   6   7      557.37      534.51     21.95 o 
   3   6   7      374.31      355.00     21.87 o 
   4   6   7      278.95      254.09      8.65 o 
   5   6   7      145.15      157.81      6.91 o 
   6   6   7        3.78        3.25      1.01 o 
   7   6   7       13.01       12.63      1.65 o 
  -6   7   7       72.32      157.98      5.52 o 
  -5   7   7      322.45      532.15     10.86 o 
  -4   7   7        2.96        3.43      0.86 o 
  -3   7   7       69.14       55.70      2.53 o 
  -2   7   7      551.84      540.61      7.37 o 
  -1   7   7      300.72      262.20     13.78 o 
   0   7   7       51.02       47.85      5.55 o 
   1   7   7      146.41      156.26     15.21 o 
   2   7   7      707.82      684.17     32.52 o 
   3   7   7      156.76      163.21      6.15 o 
   4   7   7      146.76      184.03      7.69 o 
   5   7   7       84.22       96.45      5.43 o 
   6   7   7       15.87       23.22      3.34 o 
  -5   8   7       20.08       20.32      1.84 o 
  -4   8   7      192.00      201.94      4.98 o 
  -3   8   7      129.27      116.31      4.53 o 
  -2   8   7      638.19      579.78      9.26 o 
  -1   8   7      219.57      197.88      5.81 o 
   0   8   7       13.12       10.16      1.68 o 
   1   8   7       80.98       82.59      4.44 o 
   2   8   7       27.55       26.86      3.46 o 
   3   8   7       25.70       29.99      3.02 o 
   4   8   7       61.60       62.82      4.48 o 
   5   8   7        2.68        4.94      1.58 o 
   6   8   7       15.05       33.25      3.88 o 
  -5   9   7       11.48       11.70      1.54 o 
  -4   9   7      126.43      135.93      5.27 o 
  -3   9   7       20.50       22.68      1.56 o 
  -2   9   7       30.99       25.88      1.96 o 
  -1   9   7      123.61      113.72      4.80 o 
   0   9   7     1007.98      957.53     13.78 o 
   1   9   7       57.99       54.95      3.87 o 
   2   9   7      313.73      328.78     14.77 o 
   3   9   7       10.68        8.14      1.81 o 
   4   9   7       37.35       30.53      3.16 o 
   5   9   7       48.18       47.10      3.39 o 
   6   9   7       21.13       35.95      3.12 o 
  -4  10   7        4.58        7.42      1.74 o 
  -3  10   7        6.84        5.08      0.97 o 
  -2  10   7        4.14        3.89      1.02 o 
  -1  10   7       71.50       67.55      3.74 o 
   0  10   7       11.98       20.15      3.17 o 
   1  10   7      488.83      479.51     12.45 o 
   2  10   7       18.05        6.03      2.37 o 
   3  10   7      341.09      396.10     30.63 o 
   4  10   7        0.57       25.06     12.18 o 
   5  10   7       23.93       36.70      2.62 o 
  -3  11   7        2.08        2.44      1.13 o 
  -2  11   7       72.10       78.32      4.60 o 
  -1  11   7      162.93      168.65      7.16 o 
   0  11   7      386.53      421.48      8.78 o 
   1  11   7       19.74        3.58      1.83 o 
   2  11   7        6.88        2.71      1.45 o 
   3  11   7       16.01       21.33      3.64 o 
   4  11   7      104.77      111.75      4.42 o 
  -1  12   7        5.54       10.31      1.59 o 
   0  12   7      309.81      362.93      8.28 o 
   1  12   7      155.05      187.09      9.24 o 
   2  12   7       46.11       53.78      5.11 o 
   3  12   7        0.04       -0.54      0.54 o 
   4  12   7        8.46       12.15      1.19 o 
   0  13   7        8.57        6.93      1.21 o 
   1  13   7        0.93        0.88      0.73 o 
   2  13   7        6.34        9.52      1.14 o 
  -1 -12   8       11.14        6.39      1.43 o 
   0 -12   8       30.58       31.88      2.76 o 
  -3 -11   8        1.29       10.12      1.74 o 
  -2 -11   8       38.23       45.58      4.22 o 
  -1 -11   8        3.31        3.41      1.35 o 
   0 -11   8       13.81       13.16      2.48 o 
   1 -11   8       77.66       77.31      3.66 o 
   2 -11   8       18.93       19.93      1.57 o 
  -4 -10   8       92.36      110.98      4.69 o 
  -3 -10   8      132.08      158.00     10.73 o 
  -2 -10   8       81.84       98.76      5.15 o 
  -1 -10   8        4.58        2.19      1.38 o 
   0 -10   8        5.57        3.81      1.23 o 
   1 -10   8        1.68        0.44      0.63 o 
   2 -10   8       10.70        9.33      1.52 o 
   3 -10   8       15.34       11.01      1.46 o 
  -5  -9   8        4.58        3.18      0.83 o 
  -4  -9   8       48.56       64.50      4.49 o 
  -3  -9   8        0.82        1.16      0.77 o 
  -2  -9   8       11.15        1.81      0.77 o 
  -1  -9   8      140.50      156.91     10.33 o 
   0  -9   8       15.27       16.82      2.38 o 
   1  -9   8       10.31        6.04      1.76 o 
   2  -9   8      110.24      109.17      6.89 o 
   3  -9   8      123.55      119.01      4.53 o 
   4  -9   8      172.43      156.04      6.42 o 
  -6  -8   8        3.36        3.88      1.02 o 
  -5  -8   8      294.49      273.94     17.42 o 
  -4  -8   8      147.17      137.96     12.56 o 
  -3  -8   8       63.30       69.21      4.07 o 
  -2  -8   8        0.27        2.07      0.86 o 
  -1  -8   8      472.32      481.81     16.74 o 
   0  -8   8       86.88      106.48     11.21 o 
   1  -8   8       63.71       66.06      6.03 o 
   2  -8   8      136.89      101.96      5.29 o 
   3  -8   8        2.90        2.82      1.07 o 
   4  -8   8       57.30       63.60      3.13 o 
  -6  -7   8       28.93       38.03      1.99 o 
  -5  -7   8       38.12       34.92      3.24 o 
  -4  -7   8     1698.81     1621.31     33.64 o 
  -3  -7   8       20.33       15.74      2.96 o 
  -2  -7   8       19.66        0.27      1.03 o 
  -1  -7   8       42.97       31.30      3.51 o 
   0  -7   8      347.03      286.07     16.81 o 
   1  -7   8        8.01        4.71      1.72 o 
   2  -7   8      109.27      102.61      5.42 o 
   3  -7   8      373.42      322.01      9.45 o 
   4  -7   8       54.21       64.83      3.89 o 
   5  -7   8        6.77       29.42      2.91 o 
  -6  -6   8       66.11       82.22      4.07 o 
  -5  -6   8        3.02        3.58      1.29 o 
  -4  -6   8       52.81       52.05      5.53 o 
  -3  -6   8     2051.87     1829.20     39.60 o 
  -2  -6   8      658.69      629.36     31.41 o 
  -1  -6   8      370.11      321.32     21.66 o 
   0  -6   8        5.70        4.85      2.81 o 
   1  -6   8        4.48        1.45      2.30 o 
   2  -6   8      499.85      530.72     11.07 o 
   3  -6   8       12.92       13.80      2.09 o 
   4  -6   8       20.01       25.24      2.68 o 
   5  -6   8        7.59        7.35      1.27 o 
  -7  -5   8      141.22      202.98      6.56 o 
  -6  -5   8       48.36       52.95      3.47 o 
  -5  -5   8        0.17       -0.07      0.79 o 
  -4  -5   8       23.31       14.87      3.08 o 
  -3  -5   8        1.04       -0.36      1.49 o 
  -2  -5   8       57.94       21.50      5.50 o 
  -1  -5   8      202.51      189.99     15.56 o 
   0  -5   8       12.05        6.77      3.06 o 
   1  -5   8       72.39      116.32     13.27 o 
   2  -5   8      149.43      276.76     21.10 o 
   3  -5   8      177.57      200.20     11.92 o 
   4  -5   8        4.68       26.51      3.99 o 
   5  -5   8        2.11        9.17      2.78 o 
   6  -5   8       29.53       29.05      1.86 o 
  -7  -4   8       29.56       34.49      3.17 o 
  -6  -4   8        4.46        3.54      1.16 o 
  -5  -4   8       89.29       86.01      4.09 o 
  -4  -4   8       26.18       20.32      2.12 o 
  -3  -4   8       90.56       64.46      9.40 o 
  -2  -4   8       52.61       55.24      8.03 o 
  -1  -4   8        5.80        9.42      3.40 o 
   0  -4   8      954.39     1021.24     56.40 o 
   1  -4   8      250.08      252.14     16.98 o 
   2  -4   8       25.19      127.77     13.44 o 
   3  -4   8      289.86      388.83     19.79 o 
   4  -4   8      245.11      326.52     11.99 o 
   5  -4   8       64.88       52.78      4.32 o 
   6  -4   8        0.26        0.80      0.72 o 
  -7  -3   8        0.69       -0.44      0.90 o 
  -6  -3   8       35.33       32.69      3.05 o 
  -5  -3   8       76.73       72.44      4.65 o 
  -4  -3   8      232.08      215.80      6.81 o 
  -3  -3   8      169.30      133.90     12.81 o 
  -2  -3   8      167.15      174.50     12.98 o 
  -1  -3   8      991.27     1035.58     29.38 o 
   0  -3   8     3173.46     3297.57     69.56 o 
   1  -3   8     2109.92     2604.66     49.70 o 
   3  -3   8      175.61      263.38     19.41 o 
   4  -3   8     1431.46     1237.34     21.98 o 
   5  -3   8      175.15      178.81      9.73 o 
   6  -3   8       24.96       23.36      2.25 o 
  -7  -2   8        8.20        8.16      1.20 o 
  -6  -2   8      250.07      257.23      8.63 o 
  -5  -2   8        3.97        4.31      1.30 o 
  -4  -2   8      173.96      117.00     12.87 o 
  -3  -2   8        0.46        3.11      2.15 o 
  -2  -2   8       75.50       71.94      7.54 o 
  -1  -2   8      910.34      901.64     23.90 o 
   0  -2   8       29.70       31.93      3.25 o 
   1  -2   8      497.16      536.85     11.96 o 
   2  -2   8      443.43      459.47     14.19 o 
   3  -2   8      176.04      159.72     14.32 o 
   4  -2   8      173.28      189.96      8.56 o 
   5  -2   8        0.78        1.67      1.41 o 
   6  -2   8      246.15      231.21     10.25 o 
   7  -2   8       29.28       21.11      2.10 o 
  -7  -1   8       11.90       13.79      4.80 o 
  -6  -1   8       34.47       32.41      4.42 o 
  -5  -1   8      273.73      281.95      7.28 o 
  -4  -1   8      102.79       95.90     11.21 o 
  -3  -1   8     1051.60     1007.52     31.05 o 
  -2  -1   8      474.05      675.03    149.71 o 
  -1  -1   8        3.80        2.31      1.29 o 
   0  -1   8      358.55      341.75      9.18 o 
   2  -1   8      899.24      853.24     17.58 o 
   3  -1   8      748.02      719.27     29.03 o 
   4  -1   8       35.24       48.10      8.56 o 
   5  -1   8       96.74       80.04      6.98 o 
   6  -1   8       96.92       88.91      6.79 o 
   7  -1   8       20.69       16.77      1.60 o 
  -7   0   8      133.43      125.80      4.37 o 
  -6   0   8        1.33        1.91      0.76 o 
  -5   0   8       39.21       35.40      2.54 o 
  -4   0   8        8.49        0.94      1.59 o 
  -3   0   8      653.35      688.60     24.58 o 
  -2   0   8      664.66      752.46     20.94 o 
  -1   0   8      341.12      381.92      8.93 o 
   0   0   8      813.52      813.71     11.65 o 
   1   0   8      381.96      431.08     14.79 o 
   2   0   8      274.51      451.91     12.32 o 
   3   0   8       99.19      217.51     10.24 o 
   4   0   8        3.95        4.14      2.49 o 
   5   0   8       14.72       12.73      2.72 o 
   6   0   8        0.88        0.33      0.93 o 
   7   0   8       13.21        5.38      1.73 o 
  -7   1   8       22.01       21.42      2.71 o 
  -6   1   8       40.14       38.14      3.05 o 
  -5   1   8       42.31       36.89      3.20 o 
  -4   1   8        8.52       19.18      4.77 o 
  -3   1   8        5.80        8.91      1.79 o 
  -2   1   8       54.81       41.62      3.47 o 
  -1   1   8     2158.18     3399.98     28.14 o 
   2   1   8     1125.24     1321.50     20.95 o 
   3   1   8     1359.22     1321.41     52.71 o 
   4   1   8      185.26      162.08     15.04 o 
   5   1   8       42.89       47.32      5.23 o 
   6   1   8        3.69        3.98      1.95 o 
   7   1   8       27.52       24.32      3.07 o 
  -7   2   8       44.43       35.41      3.23 o 
  -6   2   8      143.02      120.32      7.54 o 
  -5   2   8       35.08       31.15      2.90 o 
  -4   2   8       60.28       69.69      9.40 o 
  -3   2   8      141.16      189.21      7.58 o 
  -2   2   8       26.83       54.33      3.92 o 
  -1   2   8     1550.15     2030.38     18.82 o 
   0   2   8     9429.68    11225.73     54.56 o 
   1   2   8     2018.55     1992.91     19.76 o 
   2   2   8       42.14       44.31      3.96 o 
   3   2   8      222.55      233.16     10.50 o 
   4   2   8     1314.82     1113.08     38.97 o 
   5   2   8     1197.00     1065.76     27.69 o 
   6   2   8      144.23      160.18      9.49 o 
   7   2   8        4.00        3.50      1.33 o 
  -7   3   8       16.28       12.35      1.79 o 
  -6   3   8       26.03       26.96      2.55 o 
  -5   3   8       20.51       86.65      5.07 o 
  -4   3   8        3.37       12.57      1.68 o 
  -3   3   8      105.44      102.82     11.46 o 
  -1   3   8      740.94      834.31     12.68 o 
   0   3   8      289.80      319.48     18.70 o 
   1   3   8      506.78      447.13      9.54 o 
   2   3   8       29.35       13.62      3.86 o 
   3   3   8        0.90        2.06      1.17 o 
   4   3   8       57.63       48.78      5.78 o 
   5   3   8      505.22      472.23     11.18 o 
   6   3   8      126.69      138.61      5.92 o 
   7   3   8       34.36       32.22      3.38 o 
  -6   4   8      111.71      123.85      7.92 o 
  -5   4   8        4.52       12.75      1.94 o 
  -4   4   8      117.19      115.81      4.41 o 
  -3   4   8      158.27      206.88     17.00 o 
  -2   4   8      329.81      399.32     15.29 o 
  -1   4   8     1915.79     2200.02     44.86 o 
   0   4   8       84.66      107.54      5.07 o 
   1   4   8       40.21       35.27      2.57 o 
   2   4   8     2455.46     2540.07    112.57 o 
   3   4   8      331.44      329.18     13.35 o 
   4   4   8      159.52      144.61      6.36 o 
   5   4   8        5.61       11.07      2.14 o 
   6   4   8        7.15       16.51      2.29 o 
   7   4   8        0.89        9.84      2.09 o 
  -6   5   8        6.62       11.97      1.61 o 
  -5   5   8       26.79      127.53      6.16 o 
  -4   5   8      146.03      110.62      4.70 o 
  -3   5   8        6.43       12.10      2.20 o 
  -2   5   8      154.89      157.72     10.34 o 
  -1   5   8        8.38        1.79      1.24 o 
   0   5   8     1042.28     1530.22    130.04 o 
   1   5   8       81.61       84.90      3.93 o 
   2   5   8       13.41       26.67      6.80 o 
   3   5   8      310.65      309.73     13.60 o 
   4   5   8      204.39      211.23      6.98 o 
   5   5   8      235.15      217.31      7.63 o 
   6   5   8       83.90       70.87      4.10 o 
   7   5   8       18.46       20.85      1.52 o 
  -6   6   8       56.88       49.98      2.48 o 
  -5   6   8       50.07       44.32      2.77 o 
  -4   6   8      142.13      144.41      5.38 o 
  -3   6   8       39.36       39.81      2.65 o 
  -2   6   8        4.07       11.17      3.91 o 
  -1   6   8      268.79      252.95     22.17 o 
   0   6   8      597.09      635.38     25.13 o 
   1   6   8      295.00      254.74     12.57 o 
   2   6   8      366.64      316.50     13.60 o 
   3   6   8     1540.59     1441.76     31.76 o 
   4   6   8       25.03       36.55      3.33 o 
   5   6   8      160.82      177.87      7.41 o 
   6   6   8        0.26       10.15      1.83 o 
   7   6   8        7.36        8.52      1.40 o 
  -5   7   8      219.06      191.69      6.34 o 
  -4   7   8        6.75        7.83      1.15 o 
  -3   7   8      130.29      135.42      6.74 o 
  -2   7   8       43.07       32.84      2.52 o 
  -1   7   8       71.76       89.53     35.44 o 
   0   7   8       52.91       43.60      5.33 o 
   1   7   8      730.27      713.22     32.88 o 
   2   7   8       48.74       30.15      6.71 o 
   3   7   8      209.71      221.61      7.97 o 
   4   7   8      106.90       81.65      5.02 o 
   5   7   8      167.21      159.85      8.54 o 
   6   7   8        7.52        8.06      2.21 o 
  -5   8   8       61.47       62.78      4.37 o 
  -4   8   8      145.05      154.48      4.35 o 
  -3   8   8      410.31      391.82      6.64 o 
  -2   8   8      621.82      570.58     10.14 o 
  -1   8   8      438.92      374.63     13.49 o 
   0   8   8      120.84      127.82      5.46 o 
   1   8   8      126.17      126.57      5.49 o 
   2   8   8      638.87      660.92     17.22 o 
   3   8   8      258.94      239.15      9.75 o 
   4   8   8       29.09       28.43      2.96 o 
   5   8   8      121.03      144.81      6.36 o 
   6   8   8       14.52       19.11      2.65 o 
  -5   9   8        2.97        3.96      1.07 o 
  -4   9   8       62.65       65.32      3.55 o 
  -3   9   8        4.35        2.29      0.68 o 
  -2   9   8       36.25       29.27      2.09 o 
  -1   9   8      531.57      443.40      9.44 o 
   0   9   8     1232.06     1136.07     27.33 o 
   1   9   8      397.59      403.42     11.20 o 
   2   9   8      225.71      192.69     11.31 o 
   3   9   8      456.79      488.44     23.80 o 
   4   9   8       13.08       16.37      2.46 o 
   5   9   8        1.40        6.61      1.41 o 
   6   9   8        1.07        1.50      0.96 o 
  -4  10   8        0.29        2.40      1.06 o 
  -3  10   8       33.35       29.07      2.04 o 
  -2  10   8      101.69       96.55      4.16 o 
  -1  10   8       95.43       94.12      6.49 o 
   0  10   8      562.00      512.35     27.58 o 
   1  10   8       14.59       19.01      3.28 o 
   2  10   8       72.90      125.36      9.34 o 
   3  10   8       18.60       62.46     22.67 o 
   4  10   8       21.44       17.87      2.15 o 
   5  10   8       15.60       19.33      2.79 o 
  -2  11   8        5.37        1.44      0.76 o 
  -1  11   8        8.84        2.80      1.36 o 
   0  11   8      148.58      155.33      5.37 o 
   1  11   8      374.98      403.18     15.35 o 
   2  11   8        7.32        8.58      2.54 o 
   3  11   8        2.51        3.01      1.58 o 
   4  11   8      173.35      249.33      6.37 o 
  -2  12   8        2.50        2.86      0.85 o 
  -1  12   8       22.56       19.04      2.74 o 
   0  12   8       98.86      119.27      5.87 o 
   1  12   8        4.19        9.54      2.68 o 
   2  12   8       21.74       37.14      4.28 o 
   3  12   8        6.86       12.65      1.46 o 
   4  12   8       10.59       12.38      1.32 o 
   0  13   8        5.94        6.98      1.31 o 
   1  13   8        0.01        1.04      1.13 o 
   2  13   8        0.84        2.59      0.75 o 
  -3 -11   9        3.84        6.33      1.15 o 
  -2 -11   9       32.03       37.55      3.56 o 
  -1 -11   9       58.71       68.62      5.36 o 
   0 -11   9        6.31        2.55      1.43 o 
   1 -11   9       24.36       28.22      2.10 o 
  -4 -10   9      304.40      346.22     40.33 o 
  -3 -10   9       23.65       28.64      3.83 o 
  -2 -10   9        6.11        3.88      1.25 o 
  -1 -10   9        4.96        7.61      2.44 o 
   0 -10   9        0.48        1.22      1.03 o 
   1 -10   9       14.87       18.04      2.17 o 
   2 -10   9       15.50       13.39      1.76 o 
   3 -10   9        0.57        0.35      0.77 o 
  -5  -9   9        0.34        7.34      2.84 o 
  -4  -9   9        1.63        1.61      0.93 o 
  -3  -9   9        9.06       12.02      3.08 o 
  -2  -9   9       48.47       44.47      2.90 o 
  -1  -9   9        3.08        2.48      0.96 o 
   0  -9   9       51.84       65.55      3.45 o 
   1  -9   9      307.63      279.56     11.81 o 
   2  -9   9      173.59      157.17      8.16 o 
   3  -9   9       74.79       72.40      3.46 o 
   4  -9   9       14.93       18.43      2.14 o 
  -5  -8   9       49.88       86.91      3.66 o 
  -4  -8   9        8.51       13.54      2.44 o 
  -3  -8   9        0.59        2.11      1.13 o 
  -2  -8   9       63.08       67.29      4.38 o 
  -1  -8   9     1488.23     1385.01     20.02 o 
   0  -8   9       58.67       54.20      4.27 o 
   1  -8   9        0.85        0.88      0.83 o 
   2  -8   9       19.14       13.19      1.92 o 
   3  -8   9      130.28      112.72      5.05 o 
   4  -8   9      102.11       91.38      4.84 o 
  -6  -7   9       14.57       14.10      1.15 o 
  -5  -7   9        4.43        4.35      1.44 o 
  -4  -7   9      398.80      447.63     12.08 o 
  -3  -7   9       35.38       37.61      4.62 o 
  -2  -7   9     1141.64     1188.35     21.93 o 
  -1  -7   9      179.76      187.73      8.46 o 
   0  -7   9      426.61      351.22     16.42 o 
   1  -7   9        2.04        1.63      1.07 o 
   2  -7   9      487.07      428.20     20.20 o 
   3  -7   9        6.17        7.39      1.66 o 
   4  -7   9        7.43        4.95      1.16 o 
   5  -7   9        5.02        4.43      0.98 o 
  -6  -6   9       31.39       34.40      4.80 o 
  -5  -6   9        0.26       -0.93      0.93 o 
  -4  -6   9      410.59      328.64     14.04 o 
  -3  -6   9     1249.18     1247.01     42.87 o 
  -2  -6   9       30.78       30.03      2.58 o 
  -1  -6   9      254.02      243.85     19.06 o 
   0  -6   9       45.89       41.65      7.96 o 
   1  -6   9      106.36       95.81      6.07 o 
   2  -6   9      132.34      117.24      5.24 o 
   3  -6   9       53.99       68.68      6.16 o 
   4  -6   9       78.55       76.34      4.51 o 
   5  -6   9       13.85       12.59      1.54 o 
  -7  -5   9       68.53       84.73      3.94 o 
  -6  -5   9        0.89        2.99      1.41 o 
  -5  -5   9       12.71       13.97      2.60 o 
  -4  -5   9       86.58       68.22      6.36 o 
  -3  -5   9      107.68       94.24      4.65 o 
  -2  -5   9      102.38       92.94     11.57 o 
  -1  -5   9       96.01       98.21     11.36 o 
   0  -5   9       52.95       54.91      8.38 o 
   1  -5   9      196.09      192.37     16.73 o 
   2  -5   9      450.80      432.59     26.18 o 
   3  -5   9      529.20      472.29     10.58 o 
   4  -5   9       98.00       81.20      6.98 o 
   5  -5   9       93.54       87.30      4.52 o 
   6  -5   9        2.94        3.27      0.62 o 
  -7  -4   9       16.76       24.23      2.58 o 
  -6  -4   9       62.89       62.63      3.90 o 
  -5  -4   9       14.86        5.16      1.17 o 
  -4  -4   9       75.03       72.09      4.00 o 
  -3  -4   9      102.44       66.29      9.84 o 
  -2  -4   9        2.41        6.25      2.87 o 
  -1  -4   9      266.51      263.27     17.20 o 
   0  -4   9      190.75      193.49     15.13 o 
   1  -4   9     3297.46     3380.54     63.22 o 
   2  -4   9      268.64      336.79     21.96 o 
   3  -4   9       72.93       77.06      4.03 o 
   4  -4   9     2154.47     2461.49     50.21 o 
   5  -4   9       13.82       18.40      3.47 o 
   6  -4   9        5.45        5.29      0.99 o 
  -7  -3   9       22.84       27.32      2.94 o 
  -6  -3   9        4.49        7.63      1.50 o 
  -5  -3   9       91.33       76.93      4.87 o 
  -4  -3   9        9.49       16.99      1.58 o 
  -3  -3   9       37.39       12.24      3.80 o 
  -2  -3   9       21.18        2.04      2.35 o 
  -1  -3   9      431.62      429.25     19.46 o 
   0  -3   9      894.19      846.73     39.51 o 
   1  -3   9      556.95      632.00     25.47 o 
   2  -3   9     1998.04     2035.16     50.74 o 
   3  -3   9      220.15      181.74     16.50 o 
   4  -3   9       71.80      245.88      9.88 o 
   5  -3   9      583.12      513.08     16.38 o 
   6  -3   9       33.03       33.23      3.83 o 
  -7  -2   9       16.57       17.75      1.72 o 
  -6  -2   9      789.76      699.77     14.01 o 
  -5  -2   9      377.21      306.56      9.65 o 
  -4  -2   9       78.16       68.93      3.58 o 
  -3  -2   9     1036.31     1080.39     30.44 o 
  -2  -2   9      188.82      122.16     10.08 o 
  -1  -2   9        4.75        4.63      2.88 o 
   0  -2   9      235.77      438.52     12.45 o 
   1  -2   9     1182.68     1275.71     32.12 o 
   2  -2   9       17.29       62.26      5.22 o 
   3  -2   9        5.53       30.99      6.49 o 
   4  -2   9       77.46       62.47      5.04 o 
   5  -2   9      277.90      221.10     11.09 o 
   6  -2   9        0.32        0.79      0.92 o 
   7  -2   9       12.93       12.04      1.58 o 
  -7  -1   9       57.90       54.41      2.88 o 
  -6  -1   9       88.86       78.19      6.48 o 
  -5  -1   9      656.16      582.10     10.52 o 
  -4  -1   9       70.19       50.90      8.31 o 
  -3  -1   9      105.66      103.07     10.04 o 
  -2  -1   9     5429.31     5278.29     59.23 o 
  -1  -1   9      572.86      511.99     12.27 o 
   0  -1   9      974.00      875.33     15.46 o 
   1  -1   9     2710.83     2850.83     32.68 o 
   2  -1   9       17.48       80.61      8.35 o 
   3  -1   9      613.65      588.01     27.36 o 
   4  -1   9       19.57       36.30      3.80 o 
   5  -1   9      338.21      288.48     12.90 o 
   6  -1   9      252.19      220.17     10.55 o 
   7  -1   9        4.22        1.95      0.94 o 
  -7   0   9       45.55       52.06      2.36 o 
  -6   0   9       11.30       13.77      1.98 o 
  -5   0   9        6.31        7.38      1.42 o 
  -4   0   9      990.24      968.90     29.47 o 
  -3   0   9       26.71       21.39      4.58 o 
  -2   0   9       35.42      116.04      8.54 o 
  -1   0   9       29.72       41.61      5.28 o 
   0   0   9       26.45       28.79      1.51 o 
   1   0   9       77.63       96.36      7.22 o 
   2   0   9      473.84      445.33     12.77 o 
   3   0   9      145.31      113.06      7.16 o 
   4   0   9      456.91      440.11     25.82 o 
   5   0   9       46.69       40.57      4.88 o 
   6   0   9       10.93        5.72      2.02 o 
   7   0   9       97.37       90.63      5.23 o 
  -7   1   9       30.81       24.16      2.72 o 
  -6   1   9      110.43      106.39      5.05 o 
  -5   1   9      154.44      151.22     10.63 o 
  -4   1   9      108.53      117.26     12.02 o 
  -3   1   9      470.66      524.46     15.42 o 
  -2   1   9       73.58      289.02      9.72 o 
  -1   1   9     7308.89     6832.11     27.46 o 
   0   1   9       90.93      156.04      6.70 o 
   1   1   9        4.69        7.26      1.51 o 
   2   1   9     6643.29     6204.01     46.82 o 
   3   1   9      162.71      218.46     31.38 o 
   4   1   9      149.88      150.26     14.67 o 
   5   1   9      146.53      109.26      7.96 o 
   6   1   9       49.82       39.40      4.78 o 
   7   1   9      126.44      133.81      6.67 o 
  -7   2   9        0.18       -0.80      0.80 o 
  -6   2   9        2.23        7.54      1.91 o 
  -5   2   9        0.70        0.99      0.62 o 
  -4   2   9       10.80       10.30      1.57 o 
  -3   2   9      616.43      772.97     41.01 o 
  -2   2   9      800.44      803.66     15.43 o 
  -1   2   9      644.15      654.88     11.29 o 
   0   2   9     1198.91     1305.09     15.70 o 
   1   2   9      857.19      985.29     14.20 o 
   2   2   9      101.22      108.48     10.46 o 
   3   2   9     1710.11     1752.63    103.77 o 
   4   2   9       23.22        1.21      1.86 o 
   5   2   9       97.35       76.42      4.57 o 
   6   2   9      606.66      517.87     16.78 o 
   7   2   9        1.15        1.32      1.04 o 
  -7   3   9       48.24       46.81      3.17 o 
  -6   3   9        1.88        4.41      2.76 o 
  -5   3   9      320.86      247.38     12.26 o 
  -4   3   9      119.23      232.24      6.97 o 
  -3   3   9       22.60       85.43     10.70 o 
  -2   3   9     1300.86     1135.13     24.41 o 
  -1   3   9     1632.62     1550.68     18.21 o 
   0   3   9       27.72      114.00     23.52 o 
   1   3   9      245.94      206.74      8.22 o 
   2   3   9       22.06       22.49      2.92 o 
   3   3   9      694.40      670.77     18.68 o 
   4   3   9      153.30      157.03     10.06 o 
   5   3   9       47.30       34.07      3.15 o 
   6   3   9        4.32        1.89      1.58 o 
   7   3   9       61.24       58.63      4.40 o 
  -6   4   9       13.37        7.74      2.00 o 
  -5   4   9       10.69       30.50      2.45 o 
  -4   4   9      112.06       98.74      4.13 o 
  -3   4   9      508.89      513.09     27.07 o 
  -2   4   9      158.09      214.17     11.37 o 
  -1   4   9     5242.08     5810.13     57.76 o 
   0   4   9     2634.21     2711.60     31.34 o 
   1   4   9        2.47        1.42      0.79 o 
   2   4   9      128.80      173.22      8.27 o 
   3   4   9        9.97        3.01      1.54 o 
   4   4   9       63.91       59.96      3.38 o 
   5   4   9      180.84      140.85      6.19 o 
   6   4   9        6.87        4.77      2.51 o 
   7   4   9        3.34        2.73      1.06 o 
  -6   5   9        0.74        4.41      1.00 o 
  -5   5   9      414.93      328.81     11.37 o 
  -4   5   9       60.12       96.59      4.37 o 
  -3   5   9      192.43      216.92      6.95 o 
  -2   5   9      167.42      124.07      9.23 o 
  -1   5   9      122.39      192.00     48.41 o 
   0   5   9      798.62      909.87     19.97 o 
   1   5   9      274.16      269.87      8.73 o 
   2   5   9      105.18       91.17     10.55 o 
   3   5   9      218.80      215.59     17.46 o 
   4   5   9      372.75      339.27     13.95 o 
   5   5   9       13.70        1.72      0.99 o 
   6   5   9        3.70        3.59      1.00 o 
   7   5   9       87.74      106.69      3.22 o 
  -6   6   9       11.69       35.09      3.26 o 
  -5   6   9       15.49       11.88      1.45 o 
  -4   6   9     1086.70     1023.16     14.17 o 
  -3   6   9      848.57      802.54     10.04 o 
  -2   6   9       31.53       43.62      5.76 o 
  -1   6   9        1.49        2.50      1.84 o 
   0   6   9       43.42       52.70      5.02 o 
   1   6   9      209.21      175.66     10.43 o 
   2   6   9      110.63      101.73     12.06 o 
   3   6   9      435.27      414.78     17.16 o 
   4   6   9       33.48       34.40      3.28 o 
   5   6   9      103.11      100.61      7.84 o 
   6   6   9        6.97        4.19      1.52 o 
  -5   7   9        2.95        4.79      0.93 o 
  -4   7   9      128.50      110.45      4.21 o 
  -3   7   9      799.69      743.76     14.95 o 
  -2   7   9      496.48      456.94      7.81 o 
  -1   7   9      179.13      161.88     23.38 o 
   0   7   9       26.64       26.81      4.23 o 
   1   7   9       60.05       21.21     24.84 o 
   2   7   9       21.00       10.33      3.47 o 
   3   7   9       10.20        2.40      0.98 o 
   4   7   9       47.05       59.09      4.32 o 
   5   7   9      108.65      126.06      6.17 o 
   6   7   9        8.60        5.12      1.48 o 
  -5   8   9       17.36       16.80      1.50 o 
  -4   8   9      203.85      204.62      4.92 o 
  -3   8   9      298.28      296.39     10.83 o 
  -2   8   9      355.81      306.32      7.38 o 
  -1   8   9      102.44       96.36      3.78 o 
   0   8   9       47.24       43.76      3.24 o 
   1   8   9       51.48       49.26      3.47 o 
   2   8   9      230.15      226.13     10.40 o 
   3   8   9      105.24      112.36      5.77 o 
   4   8   9      312.05      315.56      9.85 o 
   5   8   9       10.57       36.98      8.38 o 
   6   8   9       14.71       16.88      2.48 o 
  -4   9   9        2.45        2.76      0.81 o 
  -3   9   9       19.84       18.36      1.35 o 
  -2   9   9      290.58      270.06      8.65 o 
  -1   9   9      399.66      331.60      8.17 o 
   0   9   9      968.55      907.87     31.47 o 
   1   9   9      975.50      939.59     17.17 o 
   2   9   9       16.97        1.92      1.75 o 
   3   9   9      681.72      690.36     16.12 o 
   4   9   9       23.41       36.59      3.29 o 
   5   9   9       19.16       25.22      2.52 o 
   6   9   9       12.18       22.94      2.47 o 
  -4  10   9       79.93       94.51      4.85 o 
  -3  10   9      130.12      126.37      4.09 o 
  -2  10   9        5.26        5.69      1.13 o 
  -1  10   9        9.06       13.31      2.09 o 
   0  10   9        1.45        2.12      0.96 o 
   1  10   9      278.63      269.28     12.94 o 
   2  10   9     1040.76     1023.07     25.94 o 
   3  10   9       28.95       22.58      4.14 o 
   4  10   9       12.39       10.45      1.64 o 
   5  10   9        8.11        8.77      1.79 o 
  -2  11   9       37.77       42.77      2.99 o 
  -1  11   9        1.35        1.52      0.97 o 
   0  11   9       11.09        4.32      1.18 o 
   1  11   9       19.05        1.50      1.35 o 
   2  11   9        1.75        3.33      1.53 o 
   3  11   9        4.21        6.40      2.21 o 
   4  11   9       12.99       11.96      1.51 o 
  -2  12   9        0.12       -0.61      0.63 o 
  -1  12   9       41.83       50.50      4.13 o 
   0  12   9       19.26       19.84      2.95 o 
   1  12   9        6.49        2.88      1.04 o 
   2  12   9       11.11       11.40      2.48 o 
   3  12   9        4.41        8.32      1.31 o 
   4  12   9        3.64        6.95      0.93 o 
   0  13   9       62.00       81.84      4.15 o 
   1  13   9       26.25       35.03      2.95 o 
   2  13   9        2.16        3.80      0.91 o 
  -2 -11  10        6.15        5.33      1.33 o 
  -1 -11  10       66.72       71.75      5.09 o 
   0 -11  10       52.41       65.75      4.94 o 
   1 -11  10        3.69        1.41      0.45 o 
  -4 -10  10        2.61       16.30      4.37 o 
  -3 -10  10        3.10        2.70      1.35 o 
  -2 -10  10        8.56        5.04      1.13 o 
  -1 -10  10       55.08       58.79      5.65 o 
   0 -10  10       77.94       83.30      6.74 o 
   1 -10  10       71.48       67.94      3.96 o 
   2 -10  10        0.20        0.21      0.59 o 
   3 -10  10        0.10       -0.06      0.48 o 
  -5  -9  10        7.09        5.54      1.40 o 
  -4  -9  10       44.43       54.34      4.18 o 
  -3  -9  10       58.36       50.11      3.65 o 
  -2  -9  10        5.83        5.08      1.08 o 
  -1  -9  10        3.07        1.62      0.80 o 
   0  -9  10       21.69        5.99      1.38 o 
   1  -9  10       22.09       26.44      3.23 o 
   2  -9  10       86.66       80.50      5.80 o 
   3  -9  10       10.02        7.87      3.46 o 
  -5  -8  10       85.02       78.18      8.47 o 
  -4  -8  10      117.87      121.75      5.91 o 
  -3  -8  10       15.40        3.46      1.59 o 
  -2  -8  10       37.99       41.09      3.46 o 
  -1  -8  10       40.49       42.77      3.65 o 
   0  -8  10        2.27        1.00      1.73 o 
   1  -8  10      115.07       76.46      6.62 o 
   2  -8  10       49.25       43.04      4.88 o 
   3  -8  10       51.29       49.99      4.65 o 
   4  -8  10       59.75       68.95      4.10 o 
  -6  -7  10       10.65        4.86      0.67 o 
  -5  -7  10       90.73      100.15      5.21 o 
  -4  -7  10      338.99      339.41     13.91 o 
  -3  -7  10        5.23        0.25      0.82 o 
  -2  -7  10       85.95       90.42      5.64 o 
  -1  -7  10      138.21      103.30      4.88 o 
   0  -7  10       94.60       93.68      6.57 o 
   1  -7  10       10.02        4.40      1.83 o 
   2  -7  10      247.83      210.76     18.47 o 
   3  -7  10        3.29        6.62      1.58 o 
   4  -7  10       30.27       40.21      2.90 o 
  -6  -6  10       31.23       34.98      6.08 o 
  -5  -6  10        4.47        4.13      1.19 o 
  -4  -6  10       88.40       96.53      7.63 o 
  -3  -6  10      691.91      641.71     23.42 o 
  -2  -6  10      190.62      158.25      6.05 o 
  -1  -6  10       53.68       49.15      4.37 o 
   0  -6  10        3.02        2.80      2.54 o 
   1  -6  10      162.02      126.79      7.13 o 
   2  -6  10        6.96        6.69      1.57 o 
   3  -6  10      129.14      115.07      5.73 o 
   4  -6  10       43.24       56.23      3.86 o 
   5  -6  10        2.64        4.46      0.91 o 
  -6  -5  10       18.06       15.43      2.99 o 
  -5  -5  10        4.13        2.11      2.17 o 
  -4  -5  10      149.97      122.26      8.61 o 
  -3  -5  10       36.38       15.53      1.96 o 
  -2  -5  10      316.36      294.53     20.69 o 
  -1  -5  10        8.44       10.41      2.54 o 
   0  -5  10        8.05        2.03      2.19 o 
   1  -5  10      224.07      237.87     18.58 o 
   2  -5  10      392.64      390.98     12.45 o 
   3  -5  10      351.06      396.91     22.80 o 
   4  -5  10        9.51       55.54      3.93 o 
   5  -5  10        5.57       14.31      1.83 o 
  -7  -4  10        1.96       -0.24      0.60 o 
  -6  -4  10       55.43       65.74      3.91 o 
  -5  -4  10        7.25        1.25      0.66 o 
  -4  -4  10       31.81       22.70      2.39 o 
  -3  -4  10       18.53       22.43      5.60 o 
  -2  -4  10       79.32       72.23      9.57 o 
  -1  -4  10        1.24        0.54      1.10 o 
   0  -4  10      740.21      799.57     59.53 o 
   1  -4  10     4716.78     5176.38     80.66 o 
   2  -4  10      368.26      345.23     22.55 o 
   3  -4  10      384.83      428.39     13.47 o 
   4  -4  10       19.64       28.50      4.33 o 
   5  -4  10        5.56        7.18      2.16 o 
   6  -4  10       52.21       51.55      2.71 o 
  -7  -3  10        4.41        3.07      1.15 o 
  -6  -3  10        1.40        1.15      0.89 o 
  -5  -3  10      240.74      224.84     11.30 o 
  -4  -3  10        9.34        1.05      1.19 o 
  -3  -3  10      200.71      198.98     15.64 o 
  -2  -3  10      446.94      440.43     21.33 o 
  -1  -3  10       67.94      101.26     46.95 o 
   1  -3  10     4132.32     4051.64     64.72 o 
   2  -3  10     1848.93     1828.75     49.05 o 
   3  -3  10        1.65        4.49      2.87 o 
   4  -3  10       38.88       41.14      4.81 o 
   5  -3  10       84.49      162.24     18.54 o 
   6  -3  10      104.79      109.82      6.78 o 
  -7  -2  10        7.90        3.35      0.79 o 
  -6  -2  10       80.73       86.95      4.97 o 
  -5  -2  10       26.60       20.63      2.56 o 
  -4  -2  10      203.07      174.45      6.11 o 
  -3  -2  10       12.11        3.00      2.24 o 
  -2  -2  10       61.91      107.27      9.61 o 
  -1  -2  10     1401.68     1456.28     61.38 o 
   0  -2  10       26.99       39.14      3.93 o 
   1  -2  10     2324.69     2894.68     94.05 o 
   2  -2  10       65.55       95.80      6.74 o 
   3  -2  10       13.19       15.91      4.85 o 
   4  -2  10      101.78      103.36      6.45 o 
   5  -2  10        0.11       -0.40      0.93 o 
   6  -2  10       12.78       13.43      1.94 o 
  -7  -1  10       33.80       33.57      6.38 o 
  -6  -1  10       75.23       71.41      6.39 o 
  -5  -1  10      207.32      199.42      8.28 o 
  -4  -1  10       95.87       99.49      4.54 o 
  -3  -1  10       17.81       12.93      2.53 o 
  -2  -1  10       77.28      127.17     10.31 o 
  -1  -1  10       33.85      135.96      7.01 o 
   1  -1  10      292.97      412.83     11.64 o 
   2  -1  10      279.19      389.12     13.08 o 
   3  -1  10      173.28      147.20     14.02 o 
   4  -1  10        3.13        6.50      2.37 o 
   5  -1  10       51.20       52.08      5.92 o 
   6  -1  10        4.37        5.44      2.16 o 
   7  -1  10       78.88       92.47      4.77 o 
  -7   0  10       71.49       74.40      2.52 o 
  -6   0  10      109.29       93.58      7.12 o 
  -5   0  10       11.04       12.15      1.60 o 
  -4   0  10        4.22        9.46      4.72 o 
  -3   0  10     2541.81     2571.85     35.88 o 
  -2   0  10        2.35        3.26      1.12 o 
  -1   0  10      104.53      260.11      8.26 o 
   0   0  10       28.04       36.18      2.96 o 
   1   0  10      644.22      647.24     14.05 o 
   2   0  10       13.85       14.56      2.43 o 
   3   0  10     2341.60     2506.35    132.72 o 
   4   0  10       62.38       50.65      4.37 o 
   5   0  10        1.21        3.82      1.84 o 
   6   0  10      123.48      107.26      7.53 o 
   7   0  10       91.90       84.64      3.54 o 
  -7   1  10       64.59       60.81      4.03 o 
  -6   1  10       93.30      114.31      5.55 o 
  -5   1  10      136.60      177.44      7.39 o 
  -4   1  10      148.72      144.28     13.81 o 
  -3   1  10      392.95      459.45     14.61 o 
  -2   1  10      274.60      257.16     13.47 o 
  -1   1  10     1517.06     1959.55     15.87 o 
   1   1  10       43.86      165.82      6.68 o 
   3   1  10        6.47       16.26      4.28 o 
   4   1  10      168.58      155.48     14.99 o 
   5   1  10       93.77       95.20      5.90 o 
   6   1  10       39.87       29.75      4.16 o 
   7   1  10       16.67       14.22      2.20 o 
  -7   2  10        1.61        0.50      0.61 o 
  -6   2  10      111.34      105.49     17.51 o 
  -5   2  10       13.72       10.60      1.73 o 
  -4   2  10      308.58      302.23      7.88 o 
  -3   2  10       76.48       98.92      7.56 o 
  -2   2  10      206.53      307.75      9.81 o 
  -1   2  10      163.35      286.20      7.83 o 
   0   2  10       65.87       57.48      3.47 o 
   1   2  10      306.59      443.22      9.86 o 
   2   2  10       34.89       34.73      3.83 o 
   3   2  10        3.81        3.08      1.58 o 
   4   2  10     1068.01      920.98     35.74 o 
   5   2  10       19.37       18.61      2.41 o 
   6   2  10      134.56      140.09      8.82 o 
   7   2  10        0.55        0.24      0.78 o 
  -6   3  10       15.84       11.66      1.73 o 
  -5   3  10       72.05       87.00      4.87 o 
  -4   3  10      868.98      750.41     12.68 o 
  -3   3  10      155.71      145.35     14.01 o 
  -2   3  10       58.11       63.72      4.60 o 
  -1   3  10     2113.56     3553.73     34.93 o 
   0   3  10     3313.93     3152.57     50.67 o 
   1   3  10      918.98      998.11     28.26 o 
   2   3  10       72.98       80.54      5.55 o 
   3   3  10      252.00      208.59     15.91 o 
   4   3  10       95.26       78.97      4.73 o 
   5   3  10        2.12        2.32      1.00 o 
   6   3  10       15.88       11.37      1.73 o 
   7   3  10        4.72        2.14      1.04 o 
  -6   4  10       97.07       97.63      6.47 o 
  -5   4  10      382.96      358.44     10.38 o 
  -4   4  10      178.10      177.29      5.49 o 
  -3   4  10     1007.08     1081.27     39.83 o 
  -2   4  10       10.43       16.04      3.16 o 
  -1   4  10       19.95       42.41      3.48 o 
   0   4  10      204.06      163.47      6.63 o 
   1   4  10      950.01     1007.81     31.40 o 
   2   4  10      161.89      183.33      8.49 o 
   3   4  10       10.31        0.94      3.19 o 
   4   4  10        3.40        2.09      1.10 o 
   5   4  10       21.62       14.06      1.95 o 
   6   4  10       42.91       46.17      3.35 o 
   7   4  10        9.78       11.66      1.85 o 
  -6   5  10       15.34       44.23      4.24 o 
  -5   5  10        2.58       12.14      1.96 o 
  -4   5  10      136.71      116.40      4.79 o 
  -3   5  10        8.89       25.41      2.47 o 
  -2   5  10      210.42      223.20     12.58 o 
  -1   5  10      918.11      820.67     22.00 o 
   0   5  10       11.60        9.32      1.86 o 
   1   5  10        7.54        9.19      1.68 o 
   2   5  10      153.24      163.31     14.18 o 
   3   5  10        9.11        7.95      3.82 o 
   4   5  10       34.01       18.35      2.34 o 
   5   5  10       18.55       21.07      2.36 o 
   6   5  10       35.30       45.59      3.19 o 
   7   5  10        6.10        3.81      0.89 o 
  -6   6  10        8.57       12.02      1.82 o 
  -5   6  10       27.57       29.87      2.18 o 
  -4   6  10      308.98      308.11      8.35 o 
  -3   6  10       54.66       61.81      3.96 o 
  -2   6  10       52.59       48.35      6.13 o 
  -1   6  10       93.69       77.36      7.25 o 
   0   6  10       52.31       41.31      3.96 o 
   1   6  10       41.74       36.82      4.90 o 
   2   6  10      566.96      480.06     25.76 o 
   3   6  10      106.40      112.05     10.08 o 
   4   6  10      140.71      149.26      6.71 o 
   5   6  10       21.46       13.73      2.96 o 
   6   6  10       34.57       44.05      4.46 o 
  -5   7  10       76.82       66.02      3.75 o 
  -4   7  10       15.06       18.35      1.67 o 
  -3   7  10      271.18      333.20      8.10 o 
  -2   7  10       10.02        3.77      1.83 o 
  -1   7  10      224.54      194.01     12.17 o 
   0   7  10       13.24       15.39      3.90 o 
   1   7  10     1240.40     1225.33     30.24 o 
   2   7  10       28.78       24.05      4.59 o 
   3   7  10      168.13      181.53      7.16 o 
   4   7  10      209.36      211.95      8.14 o 
   5   7  10       31.69       46.30      5.19 o 
   6   7  10        2.87        6.53      1.84 o 
  -5   8  10       35.51       47.55      3.84 o 
  -4   8  10       29.10       23.74      1.67 o 
  -3   8  10      132.31      136.29      4.34 o 
  -2   8  10      216.25      197.88     15.30 o 
  -1   8  10        6.65        6.58      1.10 o 
   0   8  10      356.96      323.21      7.00 o 
   1   8  10      639.24      604.24     12.16 o 
   2   8  10      361.74      335.94     12.44 o 
   3   8  10       11.40        9.57      1.83 o 
   4   8  10      159.26      179.04     16.07 o 
   5   8  10       18.79       14.19      2.71 o 
   6   8  10        2.12        7.03      1.82 o 
  -4   9  10       19.98       21.73      2.06 o 
  -3   9  10       30.17       28.83      1.66 o 
  -2   9  10       12.27        6.07      1.28 o 
  -1   9  10       40.30       27.00      2.38 o 
   0   9  10      174.81      143.17      9.81 o 
   1   9  10      262.59      240.09      8.73 o 
   2   9  10      596.92      554.27     19.15 o 
   3   9  10       31.38        3.13      1.09 o 
   4   9  10      228.99      229.14      8.03 o 
   5   9  10        1.38        3.52      1.40 o 
   6   9  10       30.11       39.69      3.13 o 
  -4  10  10        3.55        8.29      1.69 o 
  -3  10  10       11.92       16.90      1.54 o 
  -2  10  10       23.71       20.70      1.94 o 
  -1  10  10      219.01      224.12      7.99 o 
   0  10  10       89.74       85.05      7.53 o 
   1  10  10       30.43       35.59      3.17 o 
   2  10  10        7.60       44.45      6.76 o 
   3  10  10      158.26      157.35     10.00 o 
   4  10  10       56.45       59.07      3.75 o 
   5  10  10        5.44        1.41      0.79 o 
  -3  11  10       14.53       10.79      1.66 o 
  -2  11  10       19.76       21.63      2.14 o 
  -1  11  10       29.48       25.22      2.61 o 
   0  11  10        5.02        2.34      1.52 o 
   1  11  10       12.14        9.49      2.12 o 
   2  11  10       26.05       34.88      4.66 o 
   3  11  10       52.51       67.75      6.10 o 
   4  11  10       47.98       72.22      5.59 o 
   5  11  10        6.16        3.76      1.00 o 
  -2  12  10        0.64        1.12      0.68 o 
  -1  12  10       54.18       64.40      4.63 o 
   0  12  10       10.11       10.31      2.35 o 
   1  12  10        9.24       13.18      1.68 o 
   2  12  10        1.06        0.10      0.89 o 
   3  12  10       21.85       26.47      2.05 o 
   4  12  10       15.66       29.02      1.77 o 
   0  13  10        9.06        9.09      1.50 o 
   1  13  10       15.97       18.09      2.20 o 
   2  13  10       30.29       38.23      2.02 o 
  -2 -11  11        5.16        1.80      0.81 o 
  -1 -11  11       36.02       33.44      3.23 o 
   0 -11  11       99.66      113.78      6.06 o 
   1 -11  11       30.06       29.33      2.76 o 
  -4 -10  11        6.43        7.14      1.56 o 
  -3 -10  11        8.11        7.04      1.82 o 
  -2 -10  11      154.08      196.97      6.28 o 
  -1 -10  11        3.15        0.91      1.00 o 
   0 -10  11        0.79        1.13      1.16 o 
   1 -10  11       17.80       17.42      1.95 o 
   2 -10  11      137.46      132.09      7.79 o 
  -5  -9  11       12.69        6.76      1.35 o 
  -4  -9  11       44.95       52.24      4.26 o 
  -3  -9  11      205.96      263.28     10.62 o 
  -2  -9  11       68.88       74.95      3.63 o 
  -1  -9  11       58.00       61.64      4.08 o 
   0  -9  11      118.07      115.29      5.49 o 
   1  -9  11        1.32        0.63      0.80 o 
   2  -9  11       11.30       15.89      1.73 o 
   3  -9  11      165.32      160.73      7.43 o 
  -5  -8  11        8.45        6.05      0.92 o 
  -4  -8  11       28.25       32.46      3.04 o 
  -3  -8  11      163.47      155.91      9.11 o 
  -2  -8  11      467.10      500.07     21.59 o 
  -1  -8  11      115.43      127.49      6.12 o 
   0  -8  11      230.93      192.63     16.59 o 
   1  -8  11       59.42       45.22      4.99 o 
   2  -8  11       36.17       33.86      4.25 o 
   3  -8  11       12.32       10.26      2.13 o 
   4  -8  11        1.17        0.38      0.86 o 
  -6  -7  11       90.11      105.42      5.16 o 
  -5  -7  11      105.57      157.60      6.36 o 
  -4  -7  11       46.10       49.64      5.31 o 
  -3  -7  11       91.53       86.59      7.10 o 
  -2  -7  11      134.93      134.67      9.47 o 
  -1  -7  11     1347.44     1209.68     55.95 o 
   0  -7  11       50.84       34.63      4.48 o 
   1  -7  11       68.20       44.65      5.16 o 
   2  -7  11       34.26       19.14      2.31 o 
   3  -7  11       80.08       84.25      7.65 o 
   4  -7  11      116.16      121.99      6.88 o 
  -6  -6  11        9.01        7.69      1.09 o 
  -5  -6  11       59.30       39.70      3.47 o 
  -4  -6  11        5.58        2.70      1.69 o 
  -3  -6  11      208.59      179.50      7.47 o 
  -2  -6  11       20.55       13.92      1.74 o 
  -1  -6  11      538.03      510.60     12.85 o 
   0  -6  11        6.36        4.02      1.55 o 
   1  -6  11      337.91      325.09     11.52 o 
   2  -6  11       87.78       64.03      6.23 o 
   3  -6  11       65.26       72.56      4.56 o 
   4  -6  11       22.79       17.31      2.09 o 
   5  -6  11        3.98        4.13      0.83 o 
  -6  -5  11        0.05        1.33      1.10 o 
  -5  -5  11       68.92       62.95      4.47 o 
  -4  -5  11       25.61       21.03      3.64 o 
  -3  -5  11      169.15      140.54      5.89 o 
  -2  -5  11      323.99      309.36     21.49 o 
  -1  -5  11      383.44      404.20     30.87 o 
   0  -5  11        7.66        3.86      2.37 o 
   1  -5  11       28.80       24.13      6.51 o 
   2  -5  11       57.94      161.26     14.09 o 
   3  -5  11       29.97       82.23     11.23 o 
   4  -5  11      135.90      139.47      7.53 o 
   5  -5  11       63.16       51.21      3.19 o 
  -7  -4  11       13.79       12.03      1.56 o 
  -6  -4  11        8.45        7.91      1.39 o 
  -5  -4  11      137.08      135.81     10.71 o 
  -4  -4  11      221.83      200.51     10.64 o 
  -3  -4  11      130.17      108.64      4.07 o 
  -2  -4  11       21.45       11.09      3.97 o 
  -1  -4  11        1.57        1.76      0.95 o 
   0  -4  11       62.15       54.38      8.23 o 
   1  -4  11      606.66      524.08     26.08 o 
   2  -4  11       29.02       40.31      8.09 o 
   3  -4  11      198.70      205.53      9.41 o 
   4  -4  11        3.09       15.52      3.34 o 
   5  -4  11        0.51        1.04      0.85 o 
   6  -4  11        3.47        4.62      1.20 o 
  -7  -3  11       33.57       26.13      2.48 o 
  -6  -3  11        3.70        2.64      1.03 o 
  -5  -3  11        5.09        4.43      1.34 o 
  -4  -3  11      287.97      244.75      8.82 o 
  -3  -3  11      188.20      186.98     15.45 o 
  -2  -3  11      139.80       66.97      8.57 o 
  -1  -3  11     1171.66     1179.72     30.93 o 
   0  -3  11     1553.70     1440.64     25.15 o 
   2  -3  11      329.90      482.58     33.65 o 
   3  -3  11       14.34       89.84      5.70 o 
   4  -3  11       14.64       61.32      5.87 o 
   5  -3  11      119.62      110.25      5.52 o 
   6  -3  11       86.90       86.73      3.80 o 
  -7  -2  11        9.35        6.50      0.96 o 
  -6  -2  11      494.44      492.92     18.01 o 
  -5  -2  11       72.19       77.81      4.91 o 
  -4  -2  11        0.42        1.06      0.85 o 
  -3  -2  11      946.61      959.75     32.33 o 
  -2  -2  11      374.31      341.14     17.36 o 
  -1  -2  11      249.32      297.59     12.05 o 
   0  -2  11     1733.36     2028.39     28.01 o 
   1  -2  11     2028.92     2711.23     77.96 o 
   2  -2  11      356.50      396.59     14.19 o 
   3  -2  11        0.95        4.85      2.87 o 
   4  -2  11      155.14      157.24      8.05 o 
   5  -2  11       43.23       81.58      6.93 o 
   6  -2  11       24.01       23.49      2.28 o 
  -7  -1  11      180.54      163.44      4.84 o 
  -6  -1  11      362.04      332.16     13.00 o 
  -5  -1  11      447.40      392.66      8.79 o 
  -4  -1  11        1.73        1.17      0.85 o 
  -3  -1  11       54.84       55.13      7.31 o 
  -2  -1  11      365.88      426.71     13.56 o 
  -1  -1  11      266.31      324.10     11.91 o 
   0  -1  11     4317.94     4009.46     95.78 o 
   1  -1  11      323.39      284.61     10.05 o 
   2  -1  11      181.42      273.58     11.41 o 
   3  -1  11      295.30      312.00     20.64 o 
   4  -1  11      137.99      163.33      8.08 o 
   5  -1  11       50.85       42.28      5.00 o 
   6  -1  11        8.06        9.02      2.20 o 
   7  -1  11        2.79        2.72      0.95 o 
  -7   0  11        9.02        8.58      1.54 o 
  -6   0  11      510.16      504.05     16.38 o 
  -5   0  11      556.12      516.30      9.90 o 
  -4   0  11     1088.82     1081.52     15.08 o 
  -3   0  11      230.18      228.68     10.92 o 
  -2   0  11      299.45      304.68     19.27 o 
  -1   0  11     1804.77     2237.10     82.60 o 
   0   0  11       13.88       19.10      2.44 o 
   1   0  11     2198.93     2449.60     47.36 o 
   2   0  11       16.06       78.59      7.08 o 
   3   0  11      401.20      409.94     21.14 o 
   4   0  11     1269.36     1153.89     21.24 o 
   5   0  11      248.32      214.21     11.30 o 
   6   0  11      844.43      754.50     19.57 o 
   7   0  11       32.63       42.56      3.48 o 
  -7   1  11        5.18        1.34      0.74 o 
  -6   1  11       76.40       65.60      3.77 o 
  -5   1  11      262.30      242.54     10.98 o 
  -4   1  11       11.06       11.03      2.54 o 
  -3   1  11       75.99       95.94     11.05 o 
  -2   1  11      374.54      393.86     19.99 o 
  -1   1  11      529.43      575.29     30.26 o 
   0   1  11     3368.79     3369.24     26.30 o 
   1   1  11      557.47      513.42     12.08 o 
   2   1  11      695.85      710.53     16.97 o 
   3   1  11        1.17        0.43      0.75 o 
   4   1  11      147.87      127.49      5.17 o 
   5   1  11      855.77      785.83     42.06 o 
   6   1  11      301.51      240.87     11.38 o 
   7   1  11      251.35      240.61      8.34 o 
  -7   2  11       12.32       13.24      1.65 o 
  -6   2  11        0.04       -0.19      0.64 o 
  -5   2  11      113.26      134.38     14.76 o 
  -4   2  11       11.12       22.40      2.04 o 
  -3   2  11       77.30       78.20      6.97 o 
  -2   2  11      112.91      132.29      8.60 o 
  -1   2  11      752.82      941.91     14.84 o 
   0   2  11     1052.42     1004.20     19.54 o 
   1   2  11       78.86       81.56      4.90 o 
   2   2  11      690.55      634.71     15.61 o 
   3   2  11     1391.39     1454.55     27.62 o 
   4   2  11      143.43      153.50      6.84 o 
   5   2  11      147.09      102.79      5.43 o 
   6   2  11      805.12      778.39     42.47 o 
   7   2  11        1.14        1.82      1.12 o 
  -6   3  11       38.77       29.83      2.52 o 
  -5   3  11      128.52      130.22      7.27 o 
  -3   3  11      526.60      481.93     26.02 o 
  -2   3  11     2526.29     2671.42     49.87 o 
  -1   3  11     2357.44     2833.50     26.88 o 
   0   3  11      535.43      955.71    114.11 o 
   1   3  11     1604.76     1448.57     35.63 o 
   2   3  11       48.30       35.55      3.86 o 
   3   3  11       73.07       47.36      5.14 o 
   4   3  11       12.89       -0.01      0.64 o 
   5   3  11      318.69      312.79      9.32 o 
   6   3  11        3.25        2.44      0.79 o 
   7   3  11        7.81        9.87      1.75 o 
  -6   4  11        9.40       13.11      2.56 o 
  -5   4  11       32.38       54.79      3.11 o 
  -4   4  11      621.80      666.09     15.34 o 
  -3   4  11      355.18      369.16     23.73 o 
  -2   4  11        4.57       27.76      3.28 o 
  -1   4  11     2480.55     2611.55     33.90 o 
   0   4  11     3223.85     3279.57    125.06 o 
   1   4  11      513.45      485.02     15.24 o 
   2   4  11       25.98       19.79      4.95 o 
   3   4  11       58.86       50.50      8.47 o 
   4   4  11      253.11      238.01      7.00 o 
   5   4  11       45.67       41.49      3.42 o 
   6   4  11       26.20       24.90      2.43 o 
   7   4  11        6.00        9.81      1.61 o 
  -6   5  11       84.47       78.02      5.06 o 
  -5   5  11      351.13      312.76      9.12 o 
  -4   5  11        6.36        4.29      1.07 o 
  -3   5  11       20.63       46.54      3.28 o 
  -2   5  11      275.39      234.83     13.01 o 
  -1   5  11       26.23       79.95     40.61 o 
   0   5  11      313.66      317.35     10.29 o 
   1   5  11      178.89      170.73      7.28 o 
   2   5  11      219.97      197.91     15.97 o 
   3   5  11        0.55        1.21      1.81 o 
   4   5  11       25.84       22.16      2.42 o 
   5   5  11      241.69      236.22     17.45 o 
   6   5  11       81.14       84.80      4.26 o 
  -6   6  11       49.29       50.91      3.41 o 
  -5   6  11       73.12       71.06      6.55 o 
  -4   6  11        0.11        1.30      0.76 o 
  -3   6  11       87.29       94.28      4.81 o 
  -2   6  11      670.71      631.00     13.87 o 
  -1   6  11       72.83       67.02      6.89 o 
   0   6  11      388.82      369.13     11.89 o 
   1   6  11        9.89       11.87      3.42 o 
   2   6  11        7.71       10.67      4.09 o 
   3   6  11      399.99      366.70     16.02 o 
   4   6  11      687.15      597.39     16.54 o 
   5   6  11       10.59       11.03      2.62 o 
   6   6  11       71.81       74.87      5.75 o 
  -5   7  11       20.64       17.50      1.91 o 
  -4   7  11       56.09       43.47      2.86 o 
  -3   7  11      195.17      164.35      5.67 o 
  -2   7  11       57.18       40.71      2.48 o 
  -1   7  11        9.19       10.35      6.22 o 
   0   7  11      114.66      106.18      6.69 o 
   1   7  11      527.59      461.63     18.50 o 
   2   7  11      100.24      100.15      5.76 o 
   3   7  11      224.40      181.66      7.20 o 
   4   7  11       18.11        7.34      1.71 o 
   5   7  11      269.58      263.10     11.99 o 
   6   7  11       24.16       33.92      3.70 o 
  -5   8  11       89.43      121.57      5.76 o 
  -4   8  11        0.18        1.22      0.75 o 
  -3   8  11       11.66       13.55      2.73 o 
  -2   8  11       20.61        5.81      1.62 o 
  -1   8  11       89.75       73.67      3.34 o 
   0   8  11       16.11       14.81      1.61 o 
   1   8  11       39.52       33.88      2.89 o 
   2   8  11      157.05      120.63      7.43 o 
   3   8  11      429.17      415.43     11.02 o 
   4   8  11       42.59       28.21      6.49 o 
   5   8  11       43.88       54.03      5.28 o 
   6   8  11       18.82       22.11      2.75 o 
  -4   9  11       55.26       54.61      7.14 o 
  -3   9  11      121.36      100.58      4.00 o 
  -2   9  11        3.39        2.46      0.63 o 
  -1   9  11      160.64      123.71      4.94 o 
   0   9  11       91.08       97.14      8.36 o 
   1   9  11      181.26      157.88      9.73 o 
   2   9  11       73.90       57.36      6.24 o 
   3   9  11       25.62       28.33      2.87 o 
   4   9  11      266.31      270.57      8.77 o 
   5   9  11      429.97      602.30     15.61 o 
   6   9  11      139.05      229.53      7.09 o 
  -4  10  11        4.75       16.00      2.05 o 
  -3  10  11        4.79        3.32      0.92 o 
  -2  10  11        1.48        3.18      1.02 o 
  -1  10  11       23.62       25.51      2.87 o 
   0  10  11        0.99        0.21      2.48 o 
   1  10  11      327.15      348.56      9.65 o 
   2  10  11      241.01      224.81     12.01 o 
   3  10  11       26.44       43.70      5.41 o 
   4  10  11        7.80       12.70      4.02 o 
   5  10  11        1.70        3.42      1.12 o 
  -3  11  11        3.44        3.06      1.11 o 
  -2  11  11        2.07        0.57      0.71 o 
  -1  11  11        0.13       -0.66      1.01 o 
   0  11  11        3.00        0.55      0.88 o 
   1  11  11       53.61       71.57      4.02 o 
   2  11  11       16.94       13.54      1.90 o 
   3  11  11      134.03      172.93      9.50 o 
   4  11  11       14.27       15.94      2.70 o 
   5  11  11        0.71       -0.60      0.60 o 
  -2  12  11       42.07       46.51      3.00 o 
  -1  12  11      454.54      525.20     13.00 o 
   0  12  11       14.00       15.11      2.60 o 
   1  12  11      123.29      150.84      5.45 o 
   2  12  11        0.20        2.25      1.01 o 
   3  12  11       29.40       48.51      2.70 o 
   0  13  11      240.52      318.44      8.05 o 
   1  13  11       16.58       21.57      2.26 o 
   2  13  11        0.26        0.91      0.66 o 
  -1 -11  12       71.67       76.65      4.38 o 
   0 -11  12        0.03        3.10      1.12 o 
   1 -11  12       39.42       49.60      3.22 o 
  -4 -10  12        4.76        3.30      0.98 o 
  -3 -10  12       85.29      101.15      5.96 o 
  -2 -10  12        5.58        3.82      0.69 o 
  -1 -10  12       12.40       15.46      2.66 o 
   0 -10  12       98.26      102.48      6.89 o 
   1 -10  12       36.53       25.04      2.26 o 
   2 -10  12        1.22        0.24      0.57 o 
  -4  -9  12       86.67       97.05      8.19 o 
  -3  -9  12       15.28       15.88      2.04 o 
  -2  -9  12       64.24       74.75      3.97 o 
  -1  -9  12       68.30       76.74      4.38 o 
   0  -9  12       19.98       18.75      2.20 o 
   1  -9  12        1.43        1.52      0.63 o 
   2  -9  12        1.14        0.76      0.58 o 
   3  -9  12        0.48        0.16      0.65 o 
  -5  -8  12       84.86      133.58      4.77 o 
  -4  -8  12       51.15       50.35      3.66 o 
  -3  -8  12      303.54      312.88     12.69 o 
  -2  -8  12      323.62      335.40     12.99 o 
  -1  -8  12        0.97        1.71      1.10 o 
   0  -8  12       42.94       30.80      4.03 o 
   1  -8  12       55.48       42.41      4.78 o 
   2  -8  12        9.72        6.27      1.77 o 
   3  -8  12       52.67       49.93      4.39 o 
   4  -8  12       48.04       43.33      2.14 o 
  -5  -7  12        2.55        2.98      1.12 o 
  -4  -7  12        4.43        5.03      1.74 o 
  -3  -7  12      105.76      104.70      7.80 o 
  -2  -7  12      222.90      212.04      8.01 o 
  -1  -7  12      205.31      178.59      7.11 o 
   0  -7  12       37.62       27.51      3.98 o 
   1  -7  12       37.27       45.70      5.19 o 
   2  -7  12       53.60       30.15      4.26 o 
   3  -7  12        4.12        5.55      1.98 o 
   4  -7  12       13.04       13.72      2.23 o 
  -6  -6  12        3.27        2.79      1.22 o 
  -5  -6  12       41.99       28.20      2.92 o 
  -4  -6  12       52.34       44.35      5.23 o 
  -3  -6  12      323.82      252.10      8.92 o 
  -2  -6  12      935.37      799.15     26.22 o 
  -1  -6  12        1.72        0.71      1.26 o 
   0  -6  12       12.93        4.96      1.52 o 
   1  -6  12        0.54        0.49      3.39 o 
   2  -6  12      202.04      205.12     10.96 o 
   3  -6  12       15.21       19.19      3.26 o 
   4  -6  12        7.49       15.03      2.81 o 
   5  -6  12        4.94        7.91      1.47 o 
  -6  -5  12        0.53        0.84      0.85 o 
  -5  -5  12      110.15      120.39      6.09 o 
  -4  -5  12       92.54       67.75      6.50 o 
  -3  -5  12       58.75       27.55      2.78 o 
  -2  -5  12       26.75       23.31      2.19 o 
  -1  -5  12      372.43      293.85     20.61 o 
   0  -5  12      102.98      107.05     12.30 o 
   1  -5  12       69.00       77.47      5.49 o 
   2  -5  12       94.00      175.41      8.93 o 
   3  -5  12        3.04        3.25      1.85 o 
   4  -5  12       84.93      106.17      7.07 o 
   5  -5  12        7.03       28.91      3.39 o 
  -6  -4  12        4.51        1.78      0.77 o 
  -5  -4  12       55.54       57.10      4.23 o 
  -4  -4  12      213.70      208.10      7.96 o 
  -3  -4  12      123.94      120.56      4.38 o 
  -2  -4  12       12.89        7.51      2.41 o 
  -1  -4  12      139.23      159.57      9.71 o 
   0  -4  12      327.19      311.43     19.54 o 
   1  -4  12      100.93      118.68     12.92 o 
   2  -4  12     1064.52     1183.07     21.38 o 
   3  -4  12        0.78        2.39      2.38 o 
   4  -4  12       51.82       46.83      5.46 o 
   5  -4  12        0.50        3.48      1.03 o 
   6  -4  12       32.91       30.17      2.75 o 
  -7  -3  12       37.61       44.87      2.94 o 
  -6  -3  12        3.10        1.57      1.16 o 
  -5  -3  12       18.02       15.62      2.19 o 
  -4  -3  12       20.98        4.37      1.07 o 
  -3  -3  12       20.67        2.70      2.07 o 
  -2  -3  12      958.00     1022.25     61.06 o 
  -1  -3  12      146.39      115.48      7.84 o 
   0  -3  12       37.01      118.78      7.94 o 
   1  -3  12     1701.48     1766.54     45.35 o 
   2  -3  12      221.80      322.84     28.97 o 
   3  -3  12      636.34      567.76     11.36 o 
   4  -3  12        4.55       15.72      2.25 o 
   5  -3  12        6.70       14.41      3.41 o 
   6  -3  12        7.10        8.19      1.85 o 
  -7  -2  12        5.24        1.39      0.50 o 
  -6  -2  12      143.53      164.21      6.45 o 
  -5  -2  12      107.66       96.99      4.40 o 
  -4  -2  12      120.09      101.15      4.03 o 
  -3  -2  12       88.15       95.37     10.09 o 
  -2  -2  12      360.35      390.10     14.28 o 
  -1  -2  12      383.12      436.97     20.52 o 
   0  -2  12      395.63      404.99     12.97 o 
   1  -2  12      462.31      472.96     13.89 o 
   2  -2  12     2223.06     2422.90     56.70 o 
   3  -2  12       84.35       66.37      9.78 o 
   4  -2  12      667.56      568.47     17.78 o 
   5  -2  12      145.33      132.33      8.57 o 
   6  -2  12       21.64       24.05      3.31 o 
  -7  -1  12       29.51       22.69      1.24 o 
  -6  -1  12       42.53       34.32      4.27 o 
  -5  -1  12       11.88        2.36      1.00 o 
  -4  -1  12       79.85       79.81      4.26 o 
  -3  -1  12       65.43       55.93      8.76 o 
  -2  -1  12      426.37      427.19     34.16 o 
  -1  -1  12      336.20      400.51     18.12 o 
   1  -1  12      139.45      154.31      7.85 o 
   2  -1  12        2.30        8.91      2.17 o 
   3  -1  12      107.75      147.89     14.15 o 
   4  -1  12      476.28      404.48     12.82 o 
   5  -1  12       71.11       76.60      6.74 o 
   6  -1  12        0.94        1.97      1.28 o 
   7  -1  12        1.21        1.38      0.66 o 
  -7   0  12      207.96      205.67      4.68 o 
  -6   0  12        8.39       10.00      2.69 o 
  -5   0  12      108.40      109.58      4.64 o 
  -4   0  12       18.95       15.24      1.90 o 
  -3   0  12      109.25       98.27     11.40 o 
  -2   0  12      109.25      154.73     13.29 o 
  -1   0  12      358.55      369.37     23.26 o 
   0   0  12      117.62      124.84      6.79 o 
   1   0  12       47.47      131.47      7.61 o 
   2   0  12      296.19      312.10     11.98 o 
   3   0  12       42.86       45.24      5.20 o 
   4   0  12        8.12        9.02      1.53 o 
   5   0  12      153.53      133.44      8.90 o 
   6   0  12       29.06       31.89      4.03 o 
   7   0  12       50.20       40.44      3.19 o 
  -7   1  12        7.00        6.11      1.06 o 
  -6   1  12       23.32       21.61      2.16 o 
  -5   1  12       53.00       47.27      2.97 o 
  -4   1  12      409.14      412.68     10.98 o 
  -3   1  12      372.67      379.67     22.04 o 
  -2   1  12      261.05      318.46     18.59 o 
  -1   1  12       31.91      105.97      9.95 o 
   1   1  12      248.65      330.93     10.09 o 
   2   1  12      702.78      693.55     17.25 o 
   3   1  12       46.31       49.15      5.19 o 
   4   1  12       15.70       16.88      1.90 o 
   5   1  12      143.32      140.77      6.24 o 
   6   1  12      127.98       98.76      7.24 o 
   7   1  12       76.21       67.94      3.05 o 
  -6   2  12       72.12       62.52      3.68 o 
  -5   2  12        2.17        0.30      1.27 o 
  -4   2  12       97.66      102.88      4.66 o 
  -3   2  12       15.69       17.98      3.44 o 
  -2   2  12      139.42      155.47      7.90 o 
  -1   2  12     2796.54     3107.85     41.85 o 
   0   2  12       41.40       57.32      3.75 o 
   1   2  12     2110.82     2032.75     42.47 o 
   2   2  12       38.15       65.32      5.23 o 
   3   2  12       15.31       15.31      3.08 o 
   4   2  12       10.27        1.52      0.95 o 
   5   2  12       22.36       12.57      1.94 o 
   6   2  12       78.18       73.98      4.14 o 
   7   2  12       18.76       12.97      1.91 o 
  -6   3  12       22.11       24.70      2.20 o 
  -5   3  12      126.24      223.15     14.12 o 
  -4   3  12      737.63      611.95     11.68 o 
  -3   3  12       32.74       67.16      9.95 o 
  -2   3  12      916.86     1429.32     38.18 o 
  -1   3  12      555.80      651.94     18.51 o 
   0   3  12      301.29      372.68     25.53 o 
   1   3  12       21.54       33.66      7.66 o 
   2   3  12      304.15      258.84     16.70 o 
   3   3  12      114.90      121.82      8.22 o 
   4   3  12        0.88        0.19      0.66 o 
   5   3  12      189.70      154.42      6.58 o 
   6   3  12        8.01        6.73      1.38 o 
   7   3  12        1.55        0.19      0.63 o 
  -6   4  12        1.95        1.17      1.00 o 
  -5   4  12       33.50       40.33      2.64 o 
  -4   4  12      401.20      393.18     10.51 o 
  -3   4  12      510.63      483.73     13.46 o 
  -2   4  12      316.10      369.88     18.13 o 
  -1   4  12      144.99      163.67      7.21 o 
   0   4  12      323.05      343.41     29.45 o 
   1   4  12       27.97       31.75      4.00 o 
   2   4  12       36.58       28.77      5.91 o 
   3   4  12      193.08      168.67     15.42 o 
   4   4  12       91.93       84.24      4.23 o 
   5   4  12       48.61       40.04      3.34 o 
   6   4  12       18.32       27.84      2.59 o 
   7   4  12        3.02        1.98      0.87 o 
  -6   5  12        5.47        5.28      1.41 o 
  -5   5  12       28.53       52.45      3.75 o 
  -4   5  12       27.73       19.80      2.00 o 
  -3   5  12      387.68      328.13      8.61 o 
  -2   5  12      156.05      175.61     11.43 o 
  -1   5  12       10.49       22.68     16.79 o 
   0   5  12       19.00       16.17      2.80 o 
   1   5  12      152.63      129.36      9.47 o 
   2   5  12       66.14       49.33      8.61 o 
   3   5  12        3.61        5.30      3.07 o 
   4   5  12       14.21        9.79      1.59 o 
   5   5  12       34.73       23.64      2.54 o 
   6   5  12       67.55       71.70      3.87 o 
  -6   6  12        5.06        6.11      1.05 o 
  -5   6  12       23.00       34.12      2.78 o 
  -4   6  12       36.05       30.34      2.44 o 
  -3   6  12       59.42       61.29      4.32 o 
  -2   6  12      222.35      210.29      9.17 o 
  -1   6  12        1.35        3.72      1.27 o 
   0   6  12        2.49        6.34      1.69 o 
   1   6  12       38.53       37.77      5.15 o 
   2   6  12       40.11        8.63      6.52 o 
   3   6  12      117.53      106.57      4.99 o 
   4   6  12       45.37       44.28      3.80 o 
   5   6  12       19.02       12.76      2.89 o 
   6   6  12       31.25       46.06      4.82 o 
  -5   7  12        7.82        6.57      1.19 o 
  -4   7  12      152.67      153.13      5.29 o 
  -3   7  12       28.96       22.24      2.09 o 
  -2   7  12       69.10       63.07      5.36 o 
  -1   7  12        5.05        2.42      1.36 o 
   0   7  12       26.17       23.07      3.18 o 
   1   7  12      459.72      344.98     16.19 o 
   2   7  12       76.16       56.99      4.39 o 
   3   7  12       43.72       25.07      2.34 o 
   4   7  12      305.28      308.93      9.81 o 
   5   7  12       30.50       31.33      4.27 o 
   6   7  12        3.52        4.61      1.50 o 
  -5   8  12       17.67       23.21      2.39 o 
  -4   8  12       11.16        9.05      1.29 o 
  -3   8  12       13.29       11.21      1.53 o 
  -2   8  12       34.64       25.39      2.22 o 
  -1   8  12      235.93      227.64      5.84 o 
   0   8  12       35.90       23.80      2.40 o 
   1   8  12        5.47        0.96      3.73 o 
   2   8  12      541.89      498.74     15.26 o 
   3   8  12      165.51      177.99      8.80 o 
   4   8  12       13.41        8.49      1.81 o 
   5   8  12       40.88       43.49      4.78 o 
   6   8  12       15.28       16.40      2.32 o 
  -4   9  12       11.66       13.12      1.53 o 
  -3   9  12        8.27        3.15      1.43 o 
  -2   9  12      138.08      121.29      4.01 o 
  -1   9  12      436.97      377.51      8.54 o 
   0   9  12       93.58      105.88      5.47 o 
   1   9  12      179.90      177.16     10.27 o 
   2   9  12       71.41       65.26      6.61 o 
   3   9  12      111.47      128.54      6.03 o 
   4   9  12       21.92       30.48      4.60 o 
   5   9  12       30.38       24.44      3.30 o 
   6   9  12       80.46      125.14      4.99 o 
  -3  10  12       23.31       30.06      2.42 o 
  -2  10  12      120.31      130.66      4.61 o 
  -1  10  12       23.53       15.36      2.22 o 
   1  10  12       73.44       77.14      4.56 o 
   2  10  12        3.58        3.90      2.01 o 
   3  10  12       68.20       89.78      7.50 o 
   4  10  12        6.96        7.80      1.41 o 
   5  10  12       22.02       23.64      2.53 o 
  -2  11  12        5.58        5.65      1.48 o 
  -1  11  12        6.81        6.25      1.86 o 
   0  11  12       36.88       33.45      4.15 o 
   1  11  12      217.86      256.44      7.49 o 
   2  11  12      136.57      165.03      6.38 o 
   3  11  12       21.70       29.21      4.35 o 
   4  11  12      137.57      194.12      8.79 o 
  -2  12  12       17.17       15.14      1.75 o 
  -1  12  12       51.21       57.18      4.30 o 
   0  12  12       18.84       21.51      2.95 o 
   1  12  12        0.62        0.90      0.80 o 
   2  12  12      149.60      195.41      5.68 o 
   3  12  12       52.60       58.39      3.63 o 
   0  13  12       76.01       84.27      4.09 o 
   1  13  12       30.34       44.64      3.19 o 
   2  13  12        3.04        2.18      0.80 o 
   0 -11  13      101.93      120.51      4.99 o 
  -3 -10  13       26.54       23.84      2.68 o 
  -2 -10  13        7.30        7.01      1.33 o 
  -1 -10  13       16.27        9.16      1.20 o 
   0 -10  13       46.19       48.34      4.50 o 
   1 -10  13        8.55        9.84      2.04 o 
   2 -10  13      165.50      175.89      6.65 o 
  -4  -9  13      123.29      140.02      4.76 o 
  -3  -9  13       29.69       31.39      2.63 o 
  -2  -9  13       31.08       33.63      2.24 o 
  -1  -9  13        6.14        1.36      0.76 o 
   0  -9  13       28.66       30.64      2.76 o 
   1  -9  13       12.96       15.32      1.86 o 
   2  -9  13       10.96        6.86      1.20 o 
   3  -9  13        3.72        3.22      0.77 o 
  -5  -8  13        4.29        3.43      0.64 o 
  -4  -8  13       30.59       33.25      2.86 o 
  -3  -8  13      320.96      331.10     12.85 o 
  -2  -8  13        7.98        4.19      1.71 o 
  -1  -8  13      230.19      212.74      7.78 o 
   0  -8  13       29.11       32.52      4.14 o 
   1  -8  13       63.83       49.95      5.14 o 
   2  -8  13       40.55       37.44      4.31 o 
   3  -8  13       37.82       35.06      3.54 o 
  -5  -7  13        0.84        0.85      0.64 o 
  -4  -7  13      106.66      113.17      7.72 o 
  -3  -7  13       66.54       68.57      6.22 o 
  -2  -7  13       18.15        8.63      1.68 o 
  -1  -7  13       61.94       54.35      3.28 o 
   0  -7  13      264.90      178.53     10.21 o 
   1  -7  13       26.57       20.00      3.46 o 
   2  -7  13       53.65       32.48      4.33 o 
   3  -7  13       44.03       47.78      4.85 o 
   4  -7  13       19.45       21.79      2.76 o 
  -6  -6  13      110.21      127.82      6.29 o 
  -5  -6  13      279.38      272.72      8.52 o 
  -4  -6  13       31.74       27.34      4.18 o 
  -3  -6  13       45.91       36.25      3.50 o 
  -2  -6  13        1.40        1.08      0.89 o 
  -1  -6  13      185.14      189.51      6.69 o 
   0  -6  13        1.18        0.72      0.82 o 
   1  -6  13      106.33      113.50      6.73 o 
   2  -6  13        9.87       13.28      3.37 o 
   3  -6  13       33.05       35.58      4.52 o 
   4  -6  13      117.59      156.00      8.49 o 
   5  -6  13        9.50       11.93      1.74 o 
  -6  -5  13       15.71       19.28      2.82 o 
  -5  -5  13        0.45        2.08      1.02 o 
  -4  -5  13      589.57      481.33     17.06 o 
  -3  -5  13      970.27      873.71     16.38 o 
  -2  -5  13      214.42      205.93      6.49 o 
  -1  -5  13     1051.94      927.28     11.84 o 
   0  -5  13        8.31        4.37      1.53 o 
   1  -5  13      147.49      170.07      7.28 o 
   2  -5  13      134.53      141.32      7.83 o 
   3  -5  13       28.61       28.91      4.39 o 
   4  -5  13       19.98       60.18      5.77 o 
   5  -5  13      206.16      179.33      8.22 o 
  -6  -4  13       75.26       70.15      6.75 o 
  -5  -4  13        1.24        0.55      0.81 o 
  -4  -4  13       15.31        3.20      1.24 o 
  -3  -4  13      668.88      630.62     10.66 o 
  -2  -4  13      201.59      164.08     10.75 o 
  -1  -4  13      487.94      452.87     16.85 o 
   0  -4  13        0.49        1.28      1.71 o 
   1  -4  13        4.39       16.81      4.98 o 
   2  -4  13     1346.67     1400.09     23.72 o 
   3  -4  13      166.94      179.91     10.41 o 
   4  -4  13        2.19       10.84      2.61 o 
   5  -4  13        3.22        3.92      1.58 o 
   6  -4  13       20.91       22.48      2.23 o 
  -6  -3  13        0.80        0.29      0.64 o 
  -5  -3  13       50.32       36.82      3.29 o 
  -4  -3  13      450.13      383.67     13.47 o 
  -3  -3  13      277.28      266.13      6.04 o 
  -2  -3  13       35.82       36.26      4.64 o 
  -1  -3  13       19.39       15.43      3.66 o 
   0  -3  13      267.61      264.77     11.48 o 
   1  -3  13     1495.07     1539.12     43.33 o 
   2  -3  13      813.30      738.97     32.93 o 
   3  -3  13      449.44      745.52     17.84 o 
   4  -3  13       40.06       80.45      7.23 o 
   5  -3  13      270.10      240.86     11.53 o 
   6  -3  13        3.25        5.55      1.66 o 
  -7  -2  13       42.38       37.26      2.50 o 
  -6  -2  13        0.95        2.38      0.90 o 
  -5  -2  13        0.11        0.04      0.71 o 
  -4  -2  13       55.03       55.43      3.02 o 
  -3  -2  13      249.38      256.36     19.57 o 
  -2  -2  13      599.80      581.50     47.02 o 
  -1  -2  13      760.78      782.72     45.32 o 
   0  -2  13      475.79      464.20     14.36 o 
   1  -2  13       47.20       54.33      4.90 o 
   2  -2  13       99.00      103.87      7.80 o 
   3  -2  13        2.52       15.72      3.54 o 
   4  -2  13     1989.29     1979.25     33.53 o 
   5  -2  13      190.86      171.49      7.03 o 
   6  -2  13        0.39        1.77      1.22 o 
  -7  -1  13       32.28       15.52      1.83 o 
  -6  -1  13       18.97       13.94      2.97 o 
  -5  -1  13      112.31       94.80      4.32 o 
  -4  -1  13       30.40       21.80      2.34 o 
  -3  -1  13      105.15       89.24     12.34 o 
  -2  -1  13       67.22      155.67     14.66 o 
  -1  -1  13       27.70       47.16      4.38 o 
   0  -1  13     1168.26     1074.42     75.84 o 
   1  -1  13      118.10      189.73     17.65 o 
   2  -1  13        2.14       12.68      2.69 o 
   3  -1  13       12.42       12.92      4.34 o 
   4  -1  13       22.72       20.00      2.77 o 
   5  -1  13       84.58       72.25      6.48 o 
   6  -1  13       86.00       90.98      4.51 o 
  -7   0  13        2.70        1.35      0.77 o 
  -6   0  13      246.41      207.15      9.95 o 
  -5   0  13       26.49       24.57      2.24 o 
  -4   0  13       12.86       12.90      1.73 o 
  -3   0  13       47.05       32.32      6.75 o 
  -2   0  13     1246.24     1383.69     40.72 o 
  -1   0  13      320.70      355.12     19.19 o 
   0   0  13        1.12       21.88     15.04 o 
   1   0  13      408.36      455.72     21.13 o 
   2   0  13     1142.16     1331.67     25.53 o 
   3   0  13       16.28       24.42      4.02 o 
   4   0  13       30.54       26.91      2.48 o 
   5   0  13       52.50       46.60      5.30 o 
   6   0  13       96.45       92.08      6.61 o 
   7   0  13       23.01       24.65      2.27 o 
  -6   1  13       16.27       18.75      3.06 o 
  -5   1  13      109.19       96.06      5.12 o 
  -4   1  13      113.83      157.86     14.61 o 
  -3   1  13      323.31      333.98     21.35 o 
  -2   1  13       14.41       18.49      4.74 o 
  -1   1  13      140.53      157.84     12.49 o 
   0   1  13     2616.70     2195.97     45.00 o 
   1   1  13       88.89      160.07      6.50 o 
   2   1  13       72.08      124.74      7.79 o 
   3   1  13       10.44        6.12      7.15 o 
   4   1  13        7.11        2.64      1.30 o 
   5   1  13      226.07      208.62     10.10 o 
   6   1  13        4.03        3.61      1.59 o 
   7   1  13       94.50       85.93      4.57 o 
  -6   2  13        5.39        4.36      1.82 o 
  -5   2  13      351.03      327.21      8.87 o 
  -4   2  13      157.92      163.52      5.93 o 
  -3   2  13        3.14        0.64      5.22 o 
  -2   2  13      269.71      332.30     19.30 o 
  -1   2  13     3182.95     3208.69     63.45 o 
   0   2  13     1539.10     1806.45     28.80 o 
   1   2  13      400.97      409.53     17.12 o 
   2   2  13       19.54       22.09      4.71 o 
   3   2  13     1022.00      996.86     23.76 o 
   4   2  13        6.65        3.88      1.01 o 
   5   2  13       26.17       21.58      2.55 o 
   6   2  13       79.95       55.49      3.53 o 
  -6   3  13      120.94      119.39      4.57 o 
  -5   3  13      494.10      411.31      9.73 o 
  -4   3  13       39.23       42.49      2.73 o 
  -3   3  13        3.04        7.41      3.56 o 
   0   3  13     3521.64     3185.56    154.47 o 
   1   3  13     1300.93     1271.84     48.95 o 
   2   3  13       58.24       23.49      5.82 o 
   3   3  13      129.66      137.06     13.42 o 
   4   3  13       85.00       58.04      4.10 o 
   5   3  13       50.36       33.14      3.09 o 
   6   3  13       14.25       15.01      1.86 o 
  -6   4  13       15.69       12.10      2.01 o 
  -5   4  13       37.81       36.06      2.44 o 
  -4   4  13     2505.50     2445.13     29.84 o 
  -3   4  13       24.62       39.15      2.83 o 
  -2   4  13      574.63      532.22     19.00 o 
  -1   4  13     1881.47     2210.23     98.43 o 
   0   4  13      143.82      126.33      7.88 o 
   1   4  13       33.25       22.72      3.57 o 
   2   4  13       14.78       15.93      4.60 o 
   3   4  13      265.04      223.43     18.11 o 
   4   4  13       80.77       69.85      3.83 o 
   5   4  13      252.34      242.00      8.13 o 
   6   4  13        9.51        7.69      1.45 o 
  -6   5  13        3.95        6.39      1.49 o 
  -5   5  13       23.27       21.01      2.34 o 
  -4   5  13       80.29       60.54      3.91 o 
  -3   5  13      252.70      223.50      7.15 o 
  -2   5  13      762.88      666.28     22.43 o 
  -1   5  13      875.78      806.67     26.51 o 
   0   5  13      168.12      161.11      7.66 o 
   1   5  13       51.68       42.62      5.11 o 
   2   5  13      587.42      541.72     27.55 o 
   3   5  13       14.54       14.14      1.77 o 
   4   5  13      127.89      118.91      8.19 o 
   5   5  13        2.87        3.70      1.73 o 
   6   5  13       27.64       26.10      2.24 o 
  -5   6  13       18.52       19.92      2.25 o 
  -4   6  13       44.59       55.68      3.66 o 
  -3   6  13        2.34        4.85      1.36 o 
  -2   6  13       23.97       25.53      3.75 o 
  -1   6  13      174.89      152.86     12.01 o 
   0   6  13      544.90      504.44     14.43 o 
   1   6  13       16.33       14.08      3.28 o 
   2   6  13      106.81       86.08      8.20 o 
   3   6  13      724.73      730.56     13.18 o 
   4   6  13       13.28        8.91      1.85 o 
   5   6  13       21.80       17.63      3.19 o 
   6   6  13      121.04      135.41      7.53 o 
  -5   7  13        1.08        1.40      0.70 o 
  -4   7  13       70.75       65.67      3.39 o 
  -3   7  13       30.35       23.68      2.22 o 
  -2   7  13      114.51      124.03      7.73 o 
  -1   7  13        3.44        4.74      0.89 o 
   0   7  13       12.62        4.98      2.63 o 
   1   7  13     1835.69     1747.25     48.27 o 
   2   7  13      175.84      171.83      7.70 o 
   3   7  13       12.15        8.36      1.65 o 
   4   7  13      291.56      320.68      9.99 o 
   5   7  13      102.25      112.12      7.86 o 
   6   7  13       40.23       41.42      3.93 o 
  -5   8  13        1.36        2.25      0.87 o 
  -4   8  13       21.52       15.86      1.90 o 
  -3   8  13        0.98        2.07      0.64 o 
  -2   8  13      180.57      147.89      5.28 o 
  -1   8  13       24.49       19.66      1.90 o 
   0   8  13       22.27       22.24      2.47 o 
   1   8  13        0.26        3.17      1.85 o 
   2   8  13      795.94      801.60     22.45 o 
   3   8  13       34.90       12.89      1.93 o 
   4   8  13       93.79      108.69      5.67 o 
   5   8  13       18.26       22.41      3.84 o 
   6   8  13       11.92       19.76      2.37 o 
  -4   9  13      155.64      146.60      9.11 o 
  -3   9  13       36.02       33.31      2.39 o 
  -2   9  13       83.32       75.31      3.14 o 
  -1   9  13      197.94      150.51      6.77 o 
   0   9  13        9.47        6.10      1.94 o 
   1   9  13       80.06       61.89      4.17 o 
   2   9  13       14.26        9.82      2.67 o 
   3   9  13       18.67       13.42      3.95 o 
   4   9  13        7.97        6.19      2.43 o 
   5   9  13        1.81        3.20      1.66 o 
  -3  10  13       47.49       40.51      3.78 o 
  -2  10  13       33.76       34.73      8.47 o 
  -1  10  13       17.47       16.26      2.99 o 
   0  10  13        4.56        2.99      0.86 o 
   1  10  13       16.05       16.45      2.16 o 
   2  10  13       12.58       15.63      3.21 o 
   3  10  13      152.09      162.51      9.79 o 
   4  10  13       70.92      104.63      4.67 o 
   5  10  13       39.36       42.90      3.21 o 
  -2  11  13      229.22      227.07      9.03 o 
  -1  11  13      276.23      283.59     11.31 o 
   0  11  13       68.78       64.26      5.63 o 
   1  11  13       13.70        2.22      0.87 o 
   2  11  13       17.38       11.02      1.69 o 
   3  11  13       12.07        5.65      1.28 o 
   4  11  13       15.89       18.51      1.85 o 
  -2  12  13        2.72        1.28      0.64 o 
  -1  12  13      100.00       96.16      5.41 o 
   0  12  13      181.92      221.23      8.93 o 
   1  12  13       26.14       29.23      3.31 o 
   2  12  13        4.72       24.77      2.78 o 
   3  12  13       30.45       30.51      2.05 o 
   0  13  13      176.78      222.97      6.40 o 
   1  13  13       11.91       18.82      2.07 o 
   2  13  13       84.29      101.23      4.21 o 
  -3 -10  14      154.40      177.21      6.29 o 
  -2 -10  14        1.24        0.84      0.54 o 
  -1 -10  14        2.28        0.19      0.66 o 
   0 -10  14      136.16      177.37      7.90 o 
   1 -10  14        3.23        6.63      1.50 o 
   2 -10  14       38.39       30.02      2.45 o 
  -4  -9  14      266.98      330.87      8.41 o 
  -3  -9  14        0.97        0.42      0.53 o 
  -2  -9  14       10.60        8.66      1.44 o 
  -1  -9  14      228.04      226.67      7.07 o 
   0  -9  14       42.74       35.86      2.85 o 
   1  -9  14        1.75        2.60      1.05 o 
   2  -9  14        1.65        3.21      0.79 o 
   3  -9  14       29.98       21.63      1.68 o 
  -5  -8  14        7.66        8.66      0.98 o 
  -4  -8  14        7.24        1.80      0.95 o 
  -3  -8  14      358.37      394.59     13.60 o 
  -2  -8  14       33.41       33.18      4.18 o 
  -1  -8  14       49.12       50.72      3.76 o 
   0  -8  14       65.36       67.92      5.87 o 
   1  -8  14        0.32        0.39      0.62 o 
   2  -8  14        0.61        1.59      1.16 o 
   3  -8  14       34.66       33.60      3.29 o 
  -5  -7  14        0.24        1.20      0.83 o 
  -4  -7  14        1.40        0.90      1.06 o 
  -3  -7  14      227.74      218.94     11.01 o 
  -2  -7  14       71.43       52.48      4.08 o 
  -1  -7  14      118.10      104.11      6.38 o 
   0  -7  14      263.35      233.06      8.13 o 
   1  -7  14        2.89        0.86      1.21 o 
   2  -7  14       54.09       44.45      4.99 o 
   3  -7  14       22.76       20.21      3.12 o 
   4  -7  14      171.15      161.08      6.87 o 
  -6  -6  14        1.95        3.31      1.12 o 
  -5  -6  14       74.11       61.44      3.95 o 
  -4  -6  14       52.30       42.97      5.06 o 
  -3  -6  14       96.59       91.41      5.41 o 
  -2  -6  14      270.53      213.97      8.11 o 
  -1  -6  14      492.52      419.51     10.96 o 
   0  -6  14      177.97      123.20      5.91 o 
   1  -6  14      221.16      190.55     10.53 o 
   2  -6  14       89.83       85.92      7.25 o 
   3  -6  14       19.99       21.36      3.66 o 
   4  -6  14       30.08       31.14      3.73 o 
   5  -6  14        2.18        2.14      0.79 o 
  -6  -5  14        2.37        0.76      0.82 o 
  -5  -5  14        2.33        2.78      1.50 o 
  -4  -5  14      853.55      737.13     21.07 o 
  -3  -5  14       12.68        0.26      0.77 o 
  -2  -5  14      284.70      271.66      7.54 o 
  -1  -5  14      351.85      303.28      6.08 o 
   0  -5  14        5.53        4.67      1.11 o 
   1  -5  14      809.58      751.59     20.92 o 
   2  -5  14      330.34      302.74     13.32 o 
   3  -5  14       37.96       29.95      4.42 o 
   4  -5  14       74.33       59.87      5.62 o 
   5  -5  14       69.97       82.57      5.32 o 
  -6  -4  14       23.94       17.04      1.71 o 
  -5  -4  14       16.63       20.68      2.37 o 
  -4  -4  14      110.83      107.26      5.82 o 
  -3  -4  14       32.42       25.09      2.07 o 
  -2  -4  14      396.35      406.53      8.84 o 
  -1  -4  14      175.73      171.03     10.43 o 
   0  -4  14       36.22       28.65      6.13 o 
   1  -4  14       42.83       42.65      7.87 o 
   2  -4  14      113.41      174.27      6.21 o 
   3  -4  14       10.73        5.37      1.78 o 
   4  -4  14       10.97       20.92      3.57 o 
   5  -4  14       33.37       34.93      4.06 o 
   6  -4  14       41.80       35.92      2.55 o 
  -6  -3  14        8.56        5.40      1.18 o 
  -5  -3  14       20.99        5.22      1.45 o 
  -4  -3  14       12.23        7.32      1.23 o 
  -3  -3  14        1.53        1.26      0.63 o 
  -2  -3  14       20.75        5.72      2.84 o 
  -1  -3  14      827.40      892.58     22.84 o 
   0  -3  14      151.95      172.80      9.55 o 
   1  -3  14      308.67      499.64     25.43 o 
   2  -3  14      819.11     1084.96     40.46 o 
   3  -3  14     1389.17     1268.17    658.36 o 
   4  -3  14      762.70      676.12     20.50 o 
   5  -3  14      195.61      227.01     11.07 o 
   6  -3  14        1.49        1.05      0.67 o 
  -6  -2  14       23.42       18.76      2.07 o 
  -5  -2  14        0.69        0.25      0.60 o 
  -4  -2  14       40.49       35.44      2.62 o 
  -3  -2  14       45.33       49.16      4.33 o 
  -2  -2  14       38.14       27.46      4.25 o 
  -1  -2  14      483.79      474.30     25.44 o 
   0  -2  14      108.49      122.95      7.76 o 
   1  -2  14      100.64      120.39     11.08 o 
   2  -2  14       99.60      125.04      8.77 o 
   3  -2  14      710.82      813.52     12.75 o 
   4  -2  14     1648.06     1701.17     42.35 o 
   5  -2  14      221.10      196.74     10.64 o 
   6  -2  14        1.98        4.42      1.41 o 
  -6  -1  14      113.88      117.07      7.32 o 
  -5  -1  14       33.47       26.41      2.30 o 
  -4  -1  14        3.69        4.36      1.32 o 
  -3  -1  14      180.49      156.10     15.43 o 
  -2  -1  14      951.90      873.74     33.89 o 
  -1  -1  14       59.96      147.66      8.10 o 
   0  -1  14        6.30       23.16      3.22 o 
   1  -1  14      367.33      353.90     14.18 o 
   2  -1  14        7.94       11.79      3.37 o 
   3  -1  14        5.63       11.55      2.14 o 
   4  -1  14      769.03      718.83     58.92 o 
   5  -1  14      273.32      236.17     11.47 o 
   6  -1  14       17.09       14.02      2.58 o 
  -7   0  14       30.25       26.74      2.13 o 
  -6   0  14      186.12      171.12      8.95 o 
  -5   0  14       20.66       15.72      1.82 o 
  -4   0  14       19.73       19.84      2.17 o 
  -3   0  14       60.81       53.97      8.98 o 
  -2   0  14      907.37      951.43     34.89 o 
  -1   0  14      455.89      467.36     22.76 o 
   0   0  14       51.94       72.04      8.68 o 
   1   0  14      227.78      334.68     19.11 o 
   2   0  14      578.72      701.54     20.40 o 
   3   0  14       38.79       34.57      7.75 o 
   4   0  14        3.71        5.78      1.46 o 
   5   0  14       91.26       83.21      4.66 o 
   6   0  14      390.61      384.63     12.93 o 
  -6   1  14        4.41        3.09      4.27 o 
  -5   1  14       71.68       72.36      4.51 o 
  -4   1  14        3.07        3.36      3.46 o 
  -3   1  14       20.86       16.31      5.12 o 
  -2   1  14       35.68       35.50      6.96 o 
  -1   1  14      192.40      187.96     14.22 o 
   1   1  14       23.83       35.60      6.09 o 
   2   1  14      905.09      896.04     34.77 o 
   3   1  14      602.00      571.75     18.46 o 
   4   1  14       47.32       37.24      2.94 o 
   5   1  14      106.45       91.63      5.02 o 
   6   1  14      194.89      197.70      9.54 o 
   7   1  14      226.91      235.65      6.79 o 
  -6   2  14       35.97       31.94      2.46 o 
  -5   2  14       89.67      101.93      6.16 o 
  -4   2  14      197.75      284.57     13.10 o 
  -3   2  14        8.85       22.53      6.31 o 
  -2   2  14     1641.16     1857.65     47.48 o 
  -1   2  14      192.97      303.66     16.32 o 
   0   2  14      378.70      394.09     10.92 o 
   1   2  14       78.07      104.86     10.05 o 
   2   2  14      469.41      488.66     24.19 o 
   3   2  14      118.54      132.34     13.16 o 
   4   2  14      103.82       95.21      5.06 o 
   5   2  14       45.39       37.55      3.25 o 
   6   2  14       35.76       34.62      2.71 o 
   7   2  14       15.08       13.81      1.75 o 
  -6   3  14       91.99       92.10      3.81 o 
  -5   3  14       50.42       57.07      4.21 o 
  -4   3  14      234.37      197.50      5.67 o 
  -3   3  14      269.66      246.13      7.56 o 
  -2   3  14      712.06      766.66     30.13 o 
  -1   3  14     5228.06     4732.47     65.40 o 
   0   3  14      110.96      268.24     54.04 o 
   1   3  14      160.88      129.47     39.42 o 
   2   3  14     1129.73     1077.54     36.38 o 
   3   3  14       18.81       15.24      5.17 o 
   4   3  14       24.71       18.51      2.31 o 
   5   3  14        4.76        2.08      1.06 o 
   6   3  14       49.54       46.59      3.15 o 
   7   3  14       34.66       40.18      2.78 o 
  -6   4  14       39.22       36.29      3.21 o 
  -5   4  14       13.93       13.64      1.46 o 
  -4   4  14       16.51       22.26      2.07 o 
  -3   4  14      363.88      411.19     10.98 o 
  -2   4  14       30.85      125.18     19.83 o 
  -1   4  14     4009.61     4793.79    148.68 o 
   0   4  14      548.86      531.07     16.59 o 
   1   4  14       23.51       30.44      4.33 o 
   2   4  14        3.96        5.82      2.97 o 
   3   4  14        1.28        9.85      3.98 o 
   4   4  14      126.37      129.14      5.81 o 
   5   4  14      132.32      130.76      5.94 o 
   6   4  14       46.54       46.94      3.15 o 
  -6   5  14        8.03        6.95      1.21 o 
  -5   5  14        6.61       26.16      2.51 o 
  -4   5  14        8.33       27.96      3.69 o 
  -3   5  14       39.79      147.04      5.74 o 
  -2   5  14       85.40      142.91     11.62 o 
  -1   5  14      716.95      735.53     22.14 o 
   0   5  14      101.50       85.38      5.76 o 
   1   5  14        8.03        1.25      2.23 o 
   2   5  14      298.63      262.18     13.68 o 
   3   5  14       27.17       20.42      2.25 o 
   4   5  14       94.59       79.58      6.79 o 
   5   5  14       16.70       16.69      3.23 o 
   6   5  14        0.15        1.09      0.79 o 
  -5   6  14        1.28        2.76      0.77 o 
  -4   6  14       27.47       27.93      2.34 o 
  -3   6  14       14.88       16.01      2.20 o 
  -2   6  14      636.82      631.53     14.58 o 
  -1   6  14       25.31       13.74      6.51 o 
   0   6  14       41.54       44.63      4.38 o 
   1   6  14      609.24      535.86     20.61 o 
   2   6  14      391.25      348.27     16.53 o 
   3   6  14     3028.78     2687.90     44.14 o 
   4   6  14      108.86      111.78      5.91 o 
   5   6  14        0.73        0.01      1.11 o 
   6   6  14       36.62       41.84      4.18 o 
  -5   7  14        7.72       11.24      1.36 o 
  -4   7  14        7.29        7.06      1.11 o 
  -3   7  14       71.63       54.28      4.67 o 
  -2   7  14       64.55       57.40      5.77 o 
  -1   7  14       39.71       33.57      1.93 o 
   0   7  14      103.15       82.17      4.12 o 
   1   7  14      425.17      373.89     17.22 o 
   2   7  14       17.71       10.04      1.97 o 
   3   7  14       81.00       70.94      4.59 o 
   4   7  14     2014.51     1857.59     23.90 o 
   5   7  14       46.36       31.03      4.12 o 
   6   7  14       67.33       76.53      5.13 o 
  -4   8  14       20.60       12.39      1.62 o 
  -3   8  14       91.95       80.72      4.85 o 
  -2   8  14      175.66      150.68      8.67 o 
  -1   8  14       11.75        3.08      0.84 o 
   0   8  14       95.68       84.90      5.72 o 
   1   8  14      121.98      116.21      6.22 o 
   2   8  14      277.89      252.59     12.56 o 
   3   8  14      163.09      166.36      6.91 o 
   4   8  14       12.98       13.98      3.02 o 
   5   8  14      177.37      141.01      7.99 o 
   6   8  14        1.46        2.40      1.16 o 
  -4   9  14        5.47        8.03      2.98 o 
  -3   9  14       40.97       26.75      1.97 o 
  -2   9  14      122.71       99.33      4.05 o 
  -1   9  14      102.26       77.86      6.68 o 
   0   9  14      117.78       96.00      6.83 o 
   1   9  14       55.44       42.11      3.47 o 
   2   9  14       56.33       60.34      6.20 o 
   3   9  14        3.77        1.87      0.87 o 
   4   9  14       24.59       31.94      2.95 o 
   5   9  14       49.97       70.18      4.99 o 
  -3  10  14       11.68       11.80      1.36 o 
  -2  10  14      215.22      195.64      9.61 o 
  -1  10  14        3.86        1.93      1.02 o 
   0  10  14       13.95        7.25      1.40 o 
   1  10  14       11.87        7.38      1.42 o 
   2  10  14       25.94       26.64      2.82 o 
   3  10  14       26.41       39.84      5.21 o 
   4  10  14       64.66      116.37     17.72 o 
   5  10  14       22.63       46.72      2.31 o 
  -2  11  14        7.67        0.51      0.96 o 
  -1  11  14       26.79       17.91      2.90 o 
   0  11  14       20.71       17.18      2.81 o 
   1  11  14       25.44       26.92      3.25 o 
   2  11  14       26.19       27.08      2.47 o 
   3  11  14       25.15       39.81      2.91 o 
   4  11  14       98.53      131.01      6.19 o 
  -1  12  14       14.93       16.37      2.26 o 
   0  12  14      299.97      354.33     11.06 o 
   1  12  14        1.19        1.86      1.27 o 
   2  12  14       23.95       25.16      1.62 o 
   3  12  14       74.73       93.22      3.43 o 
   1  13  14       63.89       72.90      3.68 o 
  -2 -10  15        3.03        3.45      0.83 o 
  -1 -10  15      165.54      175.64      5.08 o 
   0 -10  15        5.85        3.05      1.17 o 
   1 -10  15       23.98       29.48      2.79 o 
  -4  -9  15       37.52       34.21      3.11 o 
  -3  -9  15       60.30       84.08      5.01 o 
  -2  -9  15      118.51      138.83      6.15 o 
  -1  -9  15      149.54      168.23      5.80 o 
   0  -9  15       33.96       24.63      2.26 o 
   1  -9  15        2.74        0.00      0.51 o 
   2  -9  15       32.54       28.96      1.63 o 
  -4  -8  15        0.37        2.98      0.99 o 
  -3  -8  15       33.78       38.14      4.10 o 
  -2  -8  15       44.21       46.03      4.80 o 
  -1  -8  15       33.95       49.16      3.57 o 
   0  -8  15      111.24      117.03      5.61 o 
   1  -8  15        8.34        7.77      1.38 o 
   2  -8  15       20.05       24.74      3.20 o 
   3  -8  15        0.97        0.37      0.75 o 
  -5  -7  15       14.48       10.59      1.38 o 
  -4  -7  15       43.65       45.47      4.62 o 
  -3  -7  15        0.55        1.15      1.15 o 
  -2  -7  15       97.53       83.21      4.98 o 
  -1  -7  15       92.20       79.08      4.74 o 
   0  -7  15       21.82       13.41      2.03 o 
   1  -7  15        2.27        1.76      1.38 o 
   2  -7  15       54.84       67.86      5.97 o 
   3  -7  15        6.29        3.13      1.39 o 
   4  -7  15        2.99        2.53      0.96 o 
  -5  -6  15       25.29       25.05      2.41 o 
  -4  -6  15       97.96       82.94      6.69 o 
  -3  -6  15      121.98      111.37      5.94 o 
  -2  -6  15       87.64       69.02      4.67 o 
  -1  -6  15      875.20      711.17     14.41 o 
   0  -6  15      247.18      199.84      7.54 o 
   1  -6  15      152.80      163.84      8.35 o 
   2  -6  15        0.07        0.12      1.19 o 
   3  -6  15        0.59        3.97      1.85 o 
   4  -6  15        1.00        2.54      1.24 o 
  -6  -5  15       56.75       57.73      4.18 o 
  -5  -5  15       30.45       32.71      4.14 o 
  -4  -5  15       37.44       36.65      4.70 o 
  -3  -5  15       18.08       15.66      2.33 o 
  -2  -5  15       29.69        2.59      1.04 o 
  -1  -5  15       29.91       28.84      2.17 o 
   0  -5  15       97.61       92.12      5.00 o 
   1  -5  15      426.37      339.17     12.66 o 
   2  -5  15      362.12      379.90     15.26 o 
   3  -5  15        2.39        3.95      1.73 o 
   4  -5  15       14.18       21.20      3.29 o 
   5  -5  15       44.50       61.51      4.36 o 
  -6  -4  15       39.57       23.58      2.77 o 
  -5  -4  15        0.45       -0.16      0.61 o 
  -4  -4  15       11.88        4.47      1.25 o 
  -3  -4  15        2.97        1.39      0.71 o 
  -2  -4  15      910.98      870.96     23.86 o 
  -1  -4  15        8.47       11.91      1.65 o 
   0  -4  15       30.72       26.01      6.12 o 
   1  -4  15      279.79      300.69      8.13 o 
   2  -4  15      388.49      415.81      9.79 o 
   3  -4  15        2.70        3.72      1.74 o 
   4  -4  15        4.09       10.07      2.49 o 
   5  -4  15        9.39       13.24      2.46 o 
  -6  -3  15       54.12       60.08      3.30 o 
  -5  -3  15      270.81      256.25      9.27 o 
  -4  -3  15       33.27       28.27      2.39 o 
  -3  -3  15       38.29       39.88      2.90 o 
  -2  -3  15      294.01      270.90     20.42 o 
  -1  -3  15      764.01      818.65     23.95 o 
   0  -3  15       10.52       22.15      5.51 o 
   1  -3  15      679.51      637.78     29.01 o 
   2  -3  15      338.42      515.17     10.55 o 
   3  -3  15      183.11      271.77     20.97 o 
   4  -3  15       25.32       65.29      6.51 o 
   5  -3  15      135.78      151.29      8.66 o 
   6  -3  15       40.40       38.57      3.08 o 
  -6  -2  15        6.66        5.71      1.17 o 
  -5  -2  15        0.85        0.07      0.53 o 
  -4  -2  15       36.53       35.20      2.62 o 
  -3  -2  15       37.81       34.76      2.32 o 
  -2  -2  15       18.98       19.88      6.21 o 
  -1  -2  15       20.10       28.38      4.95 o 
   0  -2  15       23.63       32.49      4.38 o 
   1  -2  15      576.81      670.83     27.65 o 
   2  -2  15      273.49      328.05     14.55 o 
   3  -2  15      597.53      669.81     14.27 o 
   4  -2  15      633.95      550.50     18.65 o 
   5  -2  15        5.05        7.70      2.37 o 
   6  -2  15      113.24      116.84      6.24 o 
  -6  -1  15        8.01        8.31      2.02 o 
  -5  -1  15       32.87       25.20      2.19 o 
  -4  -1  15      246.29      237.92      8.13 o 
  -3  -1  15       18.09       11.45      2.30 o 
  -2  -1  15      104.66      116.45     13.02 o 
  -1  -1  15      509.25      495.56     24.60 o 
   0  -1  15      321.98      382.55     32.21 o 
   1  -1  15       33.83       46.41      6.60 o 
   2  -1  15        3.85        5.32      1.82 o 
   3  -1  15      248.45      213.04      6.79 o 
   4  -1  15       41.24       74.81     32.65 o 
   5  -1  15       15.29       13.70      3.24 o 
   6  -1  15        9.25        5.68      1.63 o 
  -6   0  15        1.91        2.35      1.41 o 
  -5   0  15        2.46        3.25      0.90 o 
  -4   0  15        3.33        0.74      0.82 o 
  -3   0  15       46.37       49.65      4.43 o 
  -2   0  15       59.20       66.98      9.59 o 
  -1   0  15       21.78       20.05      5.05 o 
   0   0  15       41.08       49.94      7.50 o 
   1   0  15        4.93       24.13      9.41 o 
   2   0  15        7.47       19.20      3.31 o 
   3   0  15       31.21       35.48      2.52 o 
   4   0  15       52.04       53.39      4.40 o 
   5   0  15       10.34        6.27      1.46 o 
   6   0  15       32.91       31.03      3.87 o 
  -6   1  15       15.30       13.62      1.60 o 
  -5   1  15       16.80       24.01      9.16 o 
  -4   1  15       43.83       87.06      7.84 o 
  -3   1  15       38.28       34.76      3.57 o 
  -2   1  15       15.03       13.95      4.59 o 
  -1   1  15       20.54      103.49     11.27 o 
   0   1  15       96.55       69.74      6.18 o 
   1   1  15      570.71      506.87     23.74 o 
   2   1  15      173.84      273.43     18.74 o 
   3   1  15        9.19        5.48      3.61 o 
   4   1  15        9.82        8.97      2.69 o 
   5   1  15       14.06        9.42      1.65 o 
   6   1  15        9.91        9.60      2.28 o 
  -6   2  15        6.58        4.86      0.96 o 
  -5   2  15      126.91      118.50      4.46 o 
  -4   2  15     1455.77     1611.25     29.69 o 
  -3   2  15       34.39       32.30      3.41 o 
  -2   2  15       30.57       41.83      7.31 o 
  -1   2  15       50.58       47.77      5.10 o 
   0   2  15       50.49      154.18      9.12 o 
   1   2  15      828.64      779.05     29.71 o 
   2   2  15      260.72      235.88     17.62 o 
   3   2  15      141.93      117.57     12.87 o 
   4   2  15       84.69       75.03      4.54 o 
   5   2  15        2.08        1.79      0.79 o 
   6   2  15       14.18       16.05      2.50 o 
  -6   3  15       22.41       21.51      1.72 o 
  -5   3  15       78.57       64.19      3.20 o 
  -4   3  15       44.39       45.30      3.49 o 
  -3   3  15      184.69      296.88      7.98 o 
  -2   3  15      391.84      396.25     22.46 o 
  -1   3  15      798.72     1152.43     25.54 o 
   0   3  15      707.12      670.61     58.92 o 
   1   3  15      135.20      119.76      7.77 o 
   2   3  15       53.32       34.78      7.70 o 
   3   3  15      396.02      359.91     22.88 o 
   4   3  15      321.79      280.04      8.69 o 
   5   3  15       34.88       24.93      2.65 o 
   6   3  15        3.57        3.85      1.03 o 
  -6   4  15        6.46        7.69      1.25 o 
  -5   4  15        1.00        1.05      0.68 o 
  -4   4  15       29.51       30.26      2.26 o 
  -3   4  15       88.47      127.93      5.30 o 
  -2   4  15       42.05       60.24      8.42 o 
  -1   4  15      128.31      174.52     25.71 o 
   0   4  15      112.76      103.41      7.43 o 
   1   4  15        1.29        0.25      0.93 o 
   2   4  15       36.96       42.93      7.90 o 
   3   4  15       40.06       33.11      3.52 o 
   4   4  15      138.38      119.73      8.77 o 
   5   4  15       28.25       20.10      2.31 o 
   6   4  15       30.43       26.41      2.24 o 
  -5   5  15       50.73       38.92      2.92 o 
  -4   5  15      160.22      145.30     16.07 o 
  -3   5  15      288.29      338.50     22.38 o 
  -2   5  15       75.53      131.47      5.63 o 
  -1   5  15       14.84       26.88     16.73 o 
   0   5  15       31.04       27.07      3.30 o 
   1   5  15        6.33        8.10      2.84 o 
   2   5  15      242.08      197.54     11.96 o 
   3   5  15      473.04      423.07     10.12 o 
   4   5  15       95.50       85.90      7.14 o 
   5   5  15       44.90       41.32      4.91 o 
   6   5  15        1.87        1.61      1.18 o 
  -5   6  15        3.68        5.79      1.12 o 
  -4   6  15       35.36       36.52      3.43 o 
  -3   6  15       97.48       95.81      7.50 o 
  -2   6  15      110.33       97.49      4.45 o 
  -1   6  15      309.58      304.45      6.29 o 
   0   6  15       25.04       21.39      3.10 o 
   1   6  15       80.13       68.57      7.12 o 
   2   6  15        1.69       -0.81      1.06 o 
   3   6  15      128.33       75.13      4.08 o 
   4   6  15      614.14      512.05     17.24 o 
   5   6  15        1.37        0.71      1.38 o 
   6   6  15       12.02       13.29      2.33 o 
  -5   7  15       95.76       76.47      3.07 o 
  -4   7  15       78.17       67.08      3.93 o 
  -3   7  15       20.48       26.68      3.02 o 
  -2   7  15      221.43      175.82      8.99 o 
  -1   7  15        1.22        1.13      0.48 o 
   0   7  15      421.29      377.57      9.01 o 
   1   7  15      355.70      375.03     17.25 o 
   2   7  15      347.14      343.67     10.95 o 
   3   7  15        2.55        2.82      1.10 o 
   4   7  15      456.83      443.67     11.69 o 
   5   7  15       39.11       35.40      4.25 o 
   6   7  15        4.02        6.91      1.62 o 
  -4   8  15        7.83        6.93      1.19 o 
  -3   8  15      395.00      338.39     12.44 o 
  -2   8  15       30.31       41.02      4.97 o 
  -1   8  15       44.38       35.63      3.03 o 
   0   8  15        4.59        8.09      1.51 o 
   1   8  15     1609.78     1500.48     28.34 o 
   2   8  15      114.95      104.71      8.07 o 
   3   8  15       57.27       49.18      3.76 o 
   4   8  15       17.97       22.52      2.73 o 
   5   8  15       68.72      148.10      8.06 o 
   6   8  15       19.85       32.15      2.73 o 
  -4   9  15       15.76        9.43      1.68 o 
  -3   9  15       10.11        1.05      0.80 o 
  -2   9  15      606.36      519.39     11.40 o 
  -1   9  15      155.64      116.10      7.79 o 
   0   9  15       50.28       33.40      3.02 o 
   1   9  15       43.82       43.67      4.95 o 
   2   9  15       90.94       96.17      7.71 o 
   3   9  15        1.79        2.80      1.27 o 
   4   9  15        4.50        1.15      1.24 o 
   5   9  15       56.65      101.50      4.01 o 
  -3  10  15        2.05        0.49      0.45 o 
  -2  10  15       38.98       45.33      4.62 o 
  -1  10  15        2.17       -0.06      1.06 o 
   0  10  15       71.83       79.28      4.69 o 
   1  10  15      200.14      193.41      9.88 o 
   2  10  15       28.09       30.22      4.31 o 
   3  10  15      150.84      184.14     10.07 o 
   4  10  15       24.17       48.15      3.84 o 
   5  10  15        7.35       30.05      2.59 o 
  -2  11  15       19.21       20.28      2.62 o 
  -1  11  15        8.57        6.91      1.92 o 
   0  11  15      142.04      165.87      8.73 o 
   1  11  15       34.81       38.31      2.83 o 
   2  11  15        6.36        7.78      1.37 o 
   3  11  15      311.12      410.72      8.95 o 
   4  11  15      265.56      383.05     10.03 o 
  -1  12  15       52.39       64.15      4.12 o 
   0  12  15       55.36       56.82      4.34 o 
   1  12  15       53.95       59.43      4.43 o 
   2  12  15        9.28       14.14      1.13 o 
   3  12  15       80.63       97.92      8.07 o 
   0 -10  16       87.56       94.47      4.50 o 
  -3  -9  16        0.74        1.70      0.69 o 
  -2  -9  16        9.74       11.22      1.44 o 
  -1  -9  16       48.33       52.07      3.01 o 
   0  -9  16       27.77       34.38      2.51 o 
   1  -9  16       20.21       26.36      2.09 o 
   2  -9  16       95.52       90.39      2.87 o 
  -4  -8  16       39.24       47.58      2.94 o 
  -3  -8  16       62.02       73.50      4.14 o 
  -2  -8  16        1.48        0.10      1.01 o 
  -1  -8  16        2.01        2.02      0.88 o 
   0  -8  16        2.89        0.80      1.33 o 
   1  -8  16       38.28       40.64      4.22 o 
   2  -8  16       10.24        6.22      1.19 o 
   3  -8  16       18.69       14.96      2.35 o 
  -5  -7  16       19.29       15.43      2.09 o 
  -4  -7  16       12.82       16.02      2.05 o 
  -3  -7  16       18.10       20.20      3.27 o 
  -2  -7  16       90.31       98.71      7.37 o 
  -1  -7  16       96.50       81.24      4.79 o 
   0  -7  16        1.27        1.65      0.99 o 
   1  -7  16       19.46       19.50      3.30 o 
   2  -7  16        0.41       -1.36      1.36 o 
   3  -7  16       10.77        9.79      2.23 o 
   4  -7  16       84.79      102.66      4.68 o 
  -5  -6  16       27.02       26.48      2.31 o 
  -4  -6  16       41.52       32.51      4.14 o 
  -3  -6  16       73.52       79.59      4.98 o 
  -2  -6  16      132.66      126.68      6.28 o 
  -1  -6  16      148.98      119.20      5.92 o 
   0  -6  16       56.25       49.68      3.80 o 
   1  -6  16       74.67       61.80      4.17 o 
   2  -6  16        4.48        3.20      1.58 o 
   3  -6  16       71.85       68.79      5.95 o 
   4  -6  16      114.02      130.42      6.75 o 
  -6  -5  16       85.54       93.60      4.66 o 
  -5  -5  16       30.43       26.99      2.59 o 
  -4  -5  16       10.89        9.86      2.58 o 
  -3  -5  16      108.76       86.49      5.23 o 
  -2  -5  16      597.86      574.93     13.19 o 
  -1  -5  16       16.21       17.13      1.74 o 
   0  -5  16      194.67      161.09      5.41 o 
   1  -5  16     1217.16     1092.08     17.42 o 
   2  -5  16     1398.42     1349.08    102.67 o 
   3  -5  16        2.58        4.36      1.66 o 
   4  -5  16        9.18       50.38      4.87 o 
   5  -5  16       57.48       73.27      4.37 o 
  -6  -4  16       14.79       14.53      2.07 o 
  -5  -4  16       14.03       15.09      2.07 o 
  -4  -4  16       62.74       63.88      4.43 o 
  -3  -4  16      242.38      203.82      6.30 o 
  -2  -4  16       16.34       14.93      1.87 o 
  -1  -4  16      490.82      478.92     10.13 o 
   0  -4  16      605.79      529.80      9.46 o 
   1  -4  16     1633.89     1543.36     20.34 o 
   2  -4  16     1840.30     1958.62     72.59 o 
   3  -4  16      242.26      259.33     12.42 o 
   4  -4  16       40.77       60.41      5.70 o 
   5  -4  16      144.88      178.44      8.17 o 
  -6  -3  16       10.36       11.82      1.42 o 
  -5  -3  16      219.89      189.23      7.04 o 
  -4  -3  16       17.17       11.45      1.56 o 
  -3  -3  16       64.14       52.90      3.19 o 
  -2  -3  16       22.05       18.51      1.49 o 
  -1  -3  16      197.25      179.81     10.56 o 
   0  -3  16       59.76       85.02      7.16 o 
   2  -3  16        4.78       26.87      2.72 o 
   3  -3  16       43.48       48.65      3.68 o 
   4  -3  16      235.37      210.00     11.16 o 
   5  -3  16        3.93        9.47      2.62 o 
   6  -3  16       18.98       19.96      2.20 o 
  -6  -2  16       13.73       10.94      2.10 o 
  -5  -2  16        4.09        0.47      1.20 o 
  -4  -2  16      133.64      111.98      4.62 o 
  -3  -2  16        2.16        1.23      0.58 o 
  -2  -2  16      273.23      239.85     19.33 o 
  -1  -2  16     1320.00     1237.29     40.87 o 
   0  -2  16       20.63       31.25      6.63 o 
   1  -2  16     1083.54     1356.11     39.96 o 
   2  -2  16      289.42      435.89     12.53 o 
   3  -2  16     1429.77     1560.43     22.30 o 
   4  -2  16        2.46        2.46      1.06 o 
   5  -2  16        5.17        4.56      1.73 o 
   6  -2  16       47.59       58.14      4.08 o 
  -6  -1  16       44.87       48.36      4.40 o 
  -5  -1  16       39.03       35.46      2.61 o 
  -4  -1  16       23.98       15.03      2.28 o 
  -3  -1  16       81.54       84.31      3.57 o 
  -2  -1  16      140.33      145.79     14.81 o 
  -1  -1  16        2.39        9.80      4.12 o 
   0  -1  16      241.85      410.97     22.19 o 
   1  -1  16      353.83      368.07     19.05 o 
   2  -1  16      553.09      489.64     17.32 o 
   3  -1  16       31.38       28.69      2.16 o 
   4  -1  16      101.30       97.01      6.99 o 
   5  -1  16       11.81       11.80      2.79 o 
   6  -1  16      188.22      201.31      8.34 o 
  -6   0  16      119.71      117.10      4.41 o 
  -5   0  16       98.37       91.75      4.05 o 
  -4   0  16        7.36        2.97      1.96 o 
  -3   0  16       67.41       75.71      5.42 o 
  -2   0  16       56.88       72.99     10.65 o 
  -1   0  16        2.03        0.64      1.43 o 
   0   0  16      833.53      919.13     32.91 o 
   1   0  16        0.12        1.94      1.91 o 
   2   0  16       59.78       74.70      9.88 o 
   3   0  16       27.64       34.13      2.83 o 
   4   0  16       61.88       60.75      4.27 o 
   5   0  16       11.12        5.41      1.38 o 
   6   0  16        7.20        2.85      1.31 o 
  -6   1  16       50.61       52.28      4.46 o 
  -5   1  16      130.12      111.69      5.44 o 
  -4   1  16      777.16      650.71     19.35 o 
  -3   1  16       19.32       50.19      4.88 o 
  -2   1  16        2.70        2.71      3.28 o 
  -1   1  16       48.05       43.06      7.52 o 
   0   1  16      132.20      192.49     10.51 o 
   1   1  16       31.05      131.19     12.71 o 
   2   1  16      232.27      227.66     17.26 o 
   3   1  16       60.42       60.74      3.59 o 
   4   1  16       14.56        5.79      1.54 o 
   5   1  16        7.33        4.44      1.35 o 
   6   1  16       35.16       35.11      3.93 o 
  -6   2  16       11.52        8.29      1.78 o 
  -5   2  16       61.78       86.48      3.72 o 
  -4   2  16     2241.90     2172.32     34.43 o 
  -3   2  16      858.54      866.27     18.09 o 
  -2   2  16      138.28      136.25     13.54 o 
  -1   2  16       27.40       52.91      5.58 o 
   0   2  16       45.92       70.18      6.44 o 
   1   2  16       25.11       64.07      9.33 o 
   2   2  16      332.36      297.30     20.09 o 
   3   2  16       18.01       23.40      3.08 o 
   4   2  16      115.47      101.54      5.35 o 
   5   2  16       13.05       13.89      2.00 o 
   6   2  16       20.27       15.58      1.69 o 
  -6   3  16       57.12       54.01      3.58 o 
  -5   3  16       47.61       92.75      3.78 o 
  -4   3  16      233.71      204.20     10.40 o 
  -3   3  16     1553.87     1345.75     17.12 o 
  -2   3  16       52.21      252.88     18.47 o 
   0   3  16       79.33      105.36     11.33 o 
   1   3  16      371.92      333.36     20.63 o 
   2   3  16        2.64        1.22      1.72 o 
   3   3  16      165.48      128.90      7.10 o 
   4   3  16      153.07      103.47      6.49 o 
   5   3  16       41.65       31.24      3.80 o 
   6   3  16       12.77       15.18      1.70 o 
  -5   4  16        0.28        0.41      1.66 o 
  -4   4  16        4.91       16.69      1.73 o 
  -3   4  16        1.55        0.84      0.78 o 
  -2   4  16      689.75      840.09     18.21 o 
  -1   4  16       20.69       43.46      4.95 o 
   0   4  16      207.24      201.41     10.65 o 
   1   4  16       80.06       71.54      6.64 o 
   2   4  16      150.52      151.16     16.70 o 
   3   4  16      279.08      264.74     10.32 o 
   4   4  16       27.02       15.27      3.16 o 
   5   4  16       22.94       21.14      2.36 o 
   6   4  16       42.71       35.79      2.48 o 
  -5   5  16        8.89       21.51      3.15 o 
  -4   5  16        7.31       38.82      4.78 o 
  -3   5  16      213.40      184.09      7.50 o 
  -2   5  16      656.41      586.70      9.51 o 
  -1   5  16      201.19      195.01     11.69 o 
   0   5  16        4.68        6.57      1.75 o 
   1   5  16       55.76       24.45      4.27 o 
   2   5  16       44.57       34.46      5.14 o 
   3   5  16       60.48       43.30      4.23 o 
   4   5  16       13.19       10.94      2.49 o 
   5   5  16       79.99       69.33      6.24 o 
   6   5  16        0.28        0.75      0.85 o 
  -5   6  16        4.08        6.30      1.65 o 
  -4   6  16      106.27      100.86      7.44 o 
  -3   6  16       64.49       64.97      4.15 o 
  -2   6  16       11.90       11.86      1.68 o 
  -1   6  16      130.63      114.92      3.96 o 
   0   6  16       35.49       30.27      2.67 o 
   1   6  16       94.99       99.30      5.42 o 
   2   6  16      658.43      591.34     19.05 o 
   3   6  16       43.83        9.53      1.81 o 
   4   6  16      118.38      108.10      7.91 o 
   5   6  16       15.73       16.22      3.07 o 
   6   6  16       34.27       41.23      3.78 o 
  -5   7  16        3.99        3.52      1.16 o 
  -4   7  16        3.80        1.21      1.42 o 
  -3   7  16       34.67       24.27      3.65 o 
  -2   7  16      382.14      368.31     21.26 o 
  -1   7  16       19.25       16.23      1.47 o 
   0   7  16      170.71      150.62      5.81 o 
   1   7  16      238.76      235.81      6.77 o 
   2   7  16       59.66        9.34      2.09 o 
   3   7  16        1.87        1.05      0.63 o 
   4   7  16      220.61      200.83     10.60 o 
   5   7  16       53.53       62.64      5.59 o 
   6   7  16        4.37        8.07      1.65 o 
  -4   8  16       20.34       26.96      3.36 o 
  -3   8  16       42.77       37.29      3.09 o 
  -2   8  16      124.74       82.47      6.91 o 
  -1   8  16        7.82        4.34      1.18 o 
   0   8  16        6.99        7.93      1.17 o 
   1   8  16      488.73      421.03     15.51 o 
   2   8  16        5.05        3.89      1.90 o 
   3   8  16        4.83        1.94      0.96 o 
   4   8  16      418.61      425.58     14.60 o 
   5   8  16      239.80      241.23      6.65 o 
   6   8  16       62.41      100.32      4.50 o 
  -4   9  16      187.51      141.10      5.83 o 
  -3   9  16       59.17       44.24      3.08 o 
  -2   9  16       77.33       59.33      3.91 o 
  -1   9  16       58.44       45.10      3.34 o 
   0   9  16       70.69       60.05      4.00 o 
   1   9  16       90.89       92.29      7.06 o 
   2   9  16       48.12       46.05      3.72 o 
   3   9  16       30.95       28.70      4.26 o 
   4   9  16      172.62      210.87      9.28 o 
   5   9  16        9.05        4.74      1.79 o 
  -3  10  16        0.88        0.01      0.51 o 
  -2  10  16       12.98       11.57      1.53 o 
  -1  10  16        3.30        3.70      1.64 o 
   0  10  16        0.99        0.46      0.77 o 
   1  10  16        1.62        0.67      1.15 o 
   2  10  16       37.37       51.08      3.67 o 
   3  10  16       10.57        6.95      2.04 o 
   4  10  16       33.84       28.88      3.67 o 
   5  10  16       73.84       82.54      3.78 o 
  -2  11  16        1.67        3.46      1.06 o 
  -1  11  16       33.91       39.87      4.03 o 
   0  11  16       60.17       55.12      5.01 o 
   1  11  16        9.77        9.77      1.43 o 
   2  11  16        2.43        4.69      1.10 o 
   3  11  16      468.51      646.31     13.11 o 
   4  11  16       50.04       88.47      4.65 o 
  -1  12  16       16.23       18.43      2.16 o 
   0  12  16       13.24        7.76      1.67 o 
   1  12  16       45.91       58.79      4.20 o 
   2  12  16      100.96      132.52      4.89 o 
   3  12  16       19.29       19.27      1.98 o 
  -3  -9  17       88.68      119.36      6.89 o 
  -2  -9  17        9.29        7.46      1.16 o 
  -1  -9  17        4.72        4.64      1.27 o 
   0  -9  17       75.61       83.60      4.51 o 
   1  -9  17       34.77       38.19      2.30 o 
   2  -9  17        8.05        5.49      1.28 o 
  -4  -8  17       10.25       10.27      1.29 o 
  -3  -8  17        2.33        1.03      0.85 o 
  -2  -8  17        3.34        2.93      1.34 o 
  -1  -8  17        0.02        0.51      0.67 o 
   0  -8  17       61.84       66.83      3.96 o 
   1  -8  17        0.57        1.04      0.71 o 
   2  -8  17       52.91       49.80      2.84 o 
   3  -8  17        1.92        2.14      0.55 o 
  -5  -7  17       65.85       78.75      2.99 o 
  -4  -7  17        1.38        0.42      1.53 o 
  -3  -7  17        4.14       -0.33      0.95 o 
  -2  -7  17       12.19       14.65      2.88 o 
  -1  -7  17       52.88       44.38      3.48 o 
   0  -7  17       13.54       16.70      3.06 o 
   1  -7  17       10.40        4.44      1.65 o 
   2  -7  17       62.47       65.16      5.47 o 
   3  -7  17       22.25       19.14      2.64 o 
   4  -7  17       29.24       35.32      2.44 o 
  -5  -6  17       10.16        8.70      1.30 o 
  -4  -6  17        5.45        4.21      1.65 o 
  -3  -6  17        0.28        1.18      1.30 o 
  -2  -6  17     1043.81      935.96     16.82 o 
  -1  -6  17       96.79       86.73      5.14 o 
   0  -6  17      246.91      223.92      6.58 o 
   1  -6  17        5.88        5.72      1.40 o 
   2  -6  17       16.65       10.44      2.38 o 
   3  -6  17       13.52       19.87      3.16 o 
   4  -6  17       24.98       38.45      3.48 o 
  -5  -5  17        7.14        1.94      0.80 o 
  -4  -5  17        6.22        2.81      1.78 o 
  -3  -5  17       58.50       52.46      4.07 o 
  -2  -5  17        9.71       10.22      1.90 o 
  -1  -5  17      713.12      640.04     11.25 o 
   0  -5  17      115.43       99.30      4.29 o 
   1  -5  17      331.51      317.80      9.49 o 
   2  -5  17      230.83      369.59     17.96 o 
   3  -5  17        0.36       -0.16      1.22 o 
   4  -5  17      193.67      192.82      9.04 o 
   5  -5  17        4.44        3.84      0.99 o 
  -6  -4  17      134.12      147.62      5.93 o 
  -5  -4  17       30.32       28.30      2.48 o 
  -4  -4  17        9.66        5.68      1.60 o 
  -3  -4  17        7.42        6.88      1.27 o 
  -2  -4  17       38.09       35.69      3.25 o 
  -1  -4  17       46.69       37.01      2.67 o 
   0  -4  17        3.44        3.59      1.12 o 
   1  -4  17       21.93       18.64      2.09 o 
   2  -4  17      116.26      143.41      6.35 o 
   3  -4  17       18.30       15.24      3.10 o 
   4  -4  17       38.18       50.17      5.08 o 
   5  -4  17       36.31       48.74      4.07 o 
  -6  -3  17        6.29        8.15      1.51 o 
  -5  -3  17      236.89      215.38      7.24 o 
  -4  -3  17       45.61       28.51      2.43 o 
  -3  -3  17       22.21       15.06      1.74 o 
  -2  -3  17       11.34       12.32      1.26 o 
  -1  -3  17      367.59      314.65      6.95 o 
   0  -3  17      164.79      160.11     14.92 o 
   1  -3  17       86.92       93.51      4.49 o 
   2  -3  17      296.17      281.72      8.10 o 
   3  -3  17        7.10       17.59      2.23 o 
   4  -3  17      259.83      272.91     12.42 o 
   5  -3  17       15.13       16.49      2.79 o 
  -6  -2  17       23.76       26.80      2.96 o 
  -5  -2  17       33.75       35.51      3.09 o 
  -4  -2  17      154.85      132.64      5.64 o 
  -3  -2  17      193.88      171.67      5.60 o 
  -2  -2  17       76.66       76.94      2.97 o 
  -1  -2  17      378.11      338.47     21.94 o 
   0  -2  17      345.67      375.58     21.85 o 
   1  -2  17      379.24      383.49     21.57 o 
   2  -2  17      314.13      423.44      8.91 o 
   3  -2  17      290.39      339.93      9.81 o 
   4  -2  17       14.66       22.24      2.78 o 
   5  -2  17       50.35       48.28      4.95 o 
   6  -2  17      552.45      569.70     11.56 o 
  -6  -1  17       56.77       56.92      4.52 o 
  -5  -1  17       46.57       41.57      2.73 o 
  -4  -1  17       95.50       67.95      4.42 o 
  -3  -1  17       18.08        7.79      1.50 o 
  -2  -1  17       67.32       63.58      9.97 o 
  -1  -1  17       14.80       49.69      9.46 o 
   0  -1  17      885.08      863.68     32.76 o 
   1  -1  17      127.93      195.33     16.11 o 
   2  -1  17      428.94      449.36     12.86 o 
   3  -1  17      100.28      154.81      6.70 o 
   4  -1  17        4.39        6.20      1.49 o 
   5  -1  17        1.89        0.66      0.84 o 
   6  -1  17        4.90        2.36      0.97 o 
  -6   0  17      523.15      470.95     12.91 o 
  -5   0  17        8.40        9.75      1.77 o 
  -4   0  17       69.24       67.19      6.44 o 
  -3   0  17      283.80      329.31     15.58 o 
  -2   0  17        6.10       15.23      5.47 o 
  -1   0  17      313.42      363.24     22.54 o 
   0   0  17        9.85        6.65      3.43 o 
   1   0  17      439.05      439.98     23.81 o 
   2   0  17       98.96       94.96     11.27 o 
   3   0  17      448.54      444.33     11.00 o 
   4   0  17        7.19        7.37      1.75 o 
   5   0  17        0.47        0.67      0.96 o 
   6   0  17      419.52      385.04     11.37 o 
  -6   1  17       27.99       27.22      3.21 o 
  -5   1  17       14.96       11.42      1.83 o 
  -4   1  17       10.79        8.78      3.26 o 
  -3   1  17        4.75        8.51      5.03 o 
  -2   1  17      137.94      235.74     12.48 o 
  -1   1  17      131.94      184.45     10.82 o 
   0   1  17      781.88      711.89     20.99 o 
   1   1  17       44.94       28.27      6.15 o 
   2   1  17       32.37       41.64      8.29 o 
   3   1  17       53.55       36.53      2.86 o 
   4   1  17      361.00      344.10      9.93 o 
   5   1  17       33.55       26.28      2.70 o 
   6   1  17       26.34       26.56      3.13 o 
  -6   2  17       88.26       94.32      5.19 o 
  -5   2  17       72.98       68.73      4.05 o 
  -4   2  17      417.51      427.02     15.58 o 
  -3   2  17      490.85      558.24     21.11 o 
  -2   2  17      345.11      361.07     23.07 o 
  -1   2  17      310.59      405.35     15.83 o 
   0   2  17       81.26       64.64      6.33 o 
   1   2  17      123.89      107.24     11.82 o 
   2   2  17      210.76      195.92     16.81 o 
   3   2  17        6.02        1.95      0.79 o 
   4   2  17        1.84        0.85      0.86 o 
   5   2  17       11.64       15.52      2.09 o 
   6   2  17       68.90       78.73      3.57 o 
  -6   3  17        1.98        0.22      0.58 o 
  -5   3  17      466.49      456.41     13.26 o 
  -4   3  17      231.13      366.16     10.01 o 
  -3   3  17      641.56      826.50     18.30 o 
  -2   3  17     1395.61     1463.77     45.46 o 
  -1   3  17     1120.56     1053.61     42.97 o 
   0   3  17      139.07      134.87     13.17 o 
   1   3  17     1031.39      989.50     36.68 o 
   2   3  17      366.04      341.57     22.57 o 
   3   3  17        0.10       -0.19      0.71 o 
   4   3  17       11.30       10.58      1.81 o 
   5   3  17      243.71      224.89      7.66 o 
   6   3  17      113.44      116.32      6.26 o 
  -5   4  17        6.67        7.68      1.26 o 
  -4   4  17       34.51       28.34      2.19 o 
  -3   4  17      166.67      175.71      6.81 o 
  -2   4  17      910.30     1100.48     15.35 o 
  -1   4  17       81.56       94.83     10.37 o 
   0   4  17        6.12        8.67      3.10 o 
   1   4  17      689.40      611.97     29.51 o 
   2   4  17      539.12      497.59     27.71 o 
   3   4  17      205.82      171.13      8.43 o 
   4   4  17      202.75      177.46     10.28 o 
   5   4  17       10.96       10.36      1.65 o 
   6   4  17      124.47      131.37      6.76 o 
  -5   5  17       94.50       75.43      5.50 o 
  -4   5  17       65.90       70.69      6.30 o 
  -3   5  17        6.24        5.33      1.31 o 
  -2   5  17      612.05      600.79      9.77 o 
  -1   5  17       74.00       50.99      3.08 o 
   0   5  17       35.13       28.34      3.58 o 
   1   5  17     1402.91     1335.27    128.95 o 
   2   5  17      152.80      149.59      5.32 o 
   3   5  17      569.99      510.93     16.89 o 
   4   5  17      366.57      306.00     13.43 o 
   5   5  17       33.76       26.49      3.85 o 
   6   5  17       10.18       15.57      2.28 o 
  -5   6  17        0.36        2.01      1.02 o 
  -4   6  17        9.37        8.62      2.41 o 
  -3   6  17       73.75       77.88      6.12 o 
  -2   6  17       41.26       30.82      2.89 o 
  -1   6  17      140.36      119.93      4.11 o 
   0   6  17       48.63       51.68      2.96 o 
   1   6  17      165.21      122.71      6.12 o 
   2   6  17      144.71      141.41      6.17 o 
   3   6  17      224.43      191.68      7.63 o 
   4   6  17      107.41       94.58      7.38 o 
   5   6  17      277.38      259.15     11.44 o 
   6   6  17       55.21       59.02      4.27 o 
  -5   7  17       79.64       89.70      4.79 o 
  -4   7  17       57.03       60.96      5.31 o 
  -3   7  17       42.78       40.66      4.83 o 
  -2   7  17      120.13      113.96      5.51 o 
  -1   7  17      129.29      115.08      4.56 o 
   0   7  17      171.14      143.69      5.35 o 
   1   7  17      391.75      345.67      8.30 o 
   2   7  17      361.08      360.15     14.65 o 
   3   7  17       71.55       69.69      4.57 o 
   4   7  17       25.79       10.40      2.50 o 
   5   7  17      128.60      161.28      5.54 o 
   6   7  17      152.82      171.09      6.51 o 
  -4   8  17       33.44       23.81      3.06 o 
  -3   8  17       45.94       34.51      3.02 o 
  -2   8  17       74.67       73.08      5.40 o 
  -1   8  17        3.54        3.23      1.07 o 
   0   8  17      116.74      107.06      4.36 o 
   1   8  17     1989.29     1765.11     31.29 o 
   2   8  17      196.36      193.84      7.50 o 
   3   8  17        9.84       11.16      1.86 o 
   4   8  17       93.37      120.29      7.61 o 
   5   8  17        3.39        7.22      1.42 o 
  -4   9  17      100.32       89.81      4.40 o 
  -3   9  17        7.03        2.27      1.98 o 
  -2   9  17      267.46      237.90      7.55 o 
  -1   9  17       71.06       67.96      4.08 o 
   0   9  17       12.17       13.56      1.86 o 
   1   9  17       17.29        8.47      2.39 o 
   2   9  17      182.66      182.09      7.11 o 
   3   9  17        0.04        0.08      0.65 o 
   4   9  17        9.11        6.87      1.35 o 
   5   9  17       47.26       62.95      6.49 o 
  -3  10  17        4.67        4.13      2.07 o 
  -2  10  17       26.07       26.95      2.20 o 
  -1  10  17       45.58       44.74      4.61 o 
   0  10  17        2.35        3.08      0.94 o 
   1  10  17        7.31       -0.10      0.58 o 
   2  10  17        4.82        2.65      0.99 o 
   3  10  17        9.00       13.99      2.14 o 
   4  10  17       49.26       75.70      5.22 o 
  -2  11  17       43.00       44.74      3.51 o 
  -1  11  17        0.91        1.23      1.10 o 
   0  11  17      162.69      185.33      6.76 o 
   1  11  17        3.07        3.04      1.08 o 
   2  11  17        0.01        0.63      0.81 o 
   3  11  17       12.29        7.50      1.15 o 
   4  11  17        4.27        6.43      1.29 o 
  -1  12  17        7.78        9.29      1.46 o 
   0  12  17       48.77       67.80      4.25 o 
   1  12  17       16.07       17.66      2.18 o 
   2  12  17       62.68       83.09      6.64 o 
  -2  -9  18        3.80        4.71      1.17 o 
  -1  -9  18        3.96        7.92      1.47 o 
   0  -9  18        3.89        0.72      0.83 o 
   1  -9  18        0.84       -0.17      0.48 o 
  -4  -8  18        2.62        2.19      0.59 o 
  -3  -8  18        0.06        0.74      0.68 o 
  -2  -8  18        9.56       10.50      2.06 o 
  -1  -8  18       12.01       11.75      2.32 o 
   0  -8  18        1.55        1.04      0.81 o 
   1  -8  18        0.59        2.59      0.82 o 
   2  -8  18      160.85      175.58      6.85 o 
  -4  -7  18       20.90       24.48      2.23 o 
  -3  -7  18       85.23       82.70      6.06 o 
  -2  -7  18       12.82       13.44      2.73 o 
  -1  -7  18        7.39        5.96      1.88 o 
   0  -7  18       20.43       24.11      3.56 o 
   1  -7  18       19.99       11.93      1.76 o 
   2  -7  18       52.95       21.47      3.13 o 
   3  -7  18       18.50       16.79      2.35 o 
  -5  -6  18       77.80      103.42      3.83 o 
  -4  -6  18       80.77       91.45      6.38 o 
  -3  -6  18       27.39       23.46      2.60 o 
  -2  -6  18       47.33       40.32      3.50 o 
  -1  -6  18       42.70       35.74      3.28 o 
   0  -6  18       38.72       25.95      2.70 o 
   1  -6  18      178.61      145.40      6.22 o 
   2  -6  18       32.76       30.69      4.34 o 
   3  -6  18        0.69        3.52      1.32 o 
   4  -6  18       16.44       31.46      2.92 o 
  -5  -5  18       70.99       69.71      3.62 o 
  -4  -5  18        1.17        2.22      1.34 o 
  -3  -5  18       13.41        9.88      1.81 o 
  -2  -5  18        0.76       -0.35      0.79 o 
  -1  -5  18      349.61      198.44      6.34 o 
   0  -5  18       78.51       61.58      3.40 o 
   1  -5  18        0.84        0.05      0.73 o 
   2  -5  18      401.45      387.29     10.80 o 
   3  -5  18        9.44       14.35      2.76 o 
   4  -5  18       57.62       75.86      5.39 o 
  -5  -4  18       81.79       93.98      4.20 o 
  -4  -4  18       34.93       25.65      2.76 o 
  -3  -4  18        5.90        2.43      0.88 o 
  -2  -4  18        9.22       13.56      2.08 o 
  -1  -4  18      186.23      149.45      5.41 o 
   0  -4  18        9.00        7.07      1.16 o 
   1  -4  18        0.87        2.63      1.02 o 
   2  -4  18       39.28       42.94      3.49 o 
   3  -4  18      168.29      182.67     13.73 o 
   4  -4  18      181.45      265.66     11.16 o 
   5  -4  18        4.86        5.79      1.44 o 
  -6  -3  18       16.21       14.58      1.65 o 
  -5  -3  18       25.78       20.36      2.16 o 
  -4  -3  18      132.34       96.03      4.28 o 
  -3  -3  18      140.08      127.81      4.96 o 
  -2  -3  18       71.56       69.97      3.35 o 
  -1  -3  18        7.33        2.30      0.78 o 
   0  -3  18      337.09      323.64      7.40 o 
   1  -3  18       79.82      146.56     12.84 o 
   2  -3  18       17.42       65.44      4.34 o 
   3  -3  18       42.48       41.31      3.40 o 
   4  -3  18        6.18       26.71      4.17 o 
   5  -3  18       42.76       45.55      4.11 o 
  -6  -2  18       54.75       57.83      3.93 o 
  -5  -2  18        3.80        4.44      1.11 o 
  -4  -2  18       47.65       39.75      2.74 o 
  -3  -2  18       92.76       80.39      3.87 o 
  -2  -2  18       12.58       10.16      1.15 o 
  -1  -2  18      217.91      208.00      8.91 o 
   0  -2  18       78.03       94.72     11.17 o 
   1  -2  18      108.26      170.01      8.14 o 
   2  -2  18       41.67       56.04      3.55 o 
   3  -2  18      110.22      108.83      5.56 o 
   4  -2  18        5.80        5.61      1.44 o 
   5  -2  18        0.01       -0.64      0.95 o 
   6  -2  18       36.46       42.27      2.75 o 
  -6  -1  18       24.79       23.24      2.72 o 
  -5  -1  18       51.84       51.50      2.91 o 
  -4  -1  18      303.82      290.38      7.70 o 
  -3  -1  18       11.93       13.94      1.58 o 
  -2  -1  18       12.58       10.39      2.82 o 
  -1  -1  18      296.07      245.58     18.85 o 
   0  -1  18      487.19      649.94     29.70 o 
   1  -1  18      155.18      112.05     12.57 o 
   2  -1  18        8.11       25.92      3.41 o 
   3  -1  18      758.35      674.24     13.73 o 
   4  -1  18      105.91       85.87      4.91 o 
   5  -1  18        6.64        7.28      2.04 o 
   6  -1  18       10.53        5.86      1.33 o 
  -6   0  18        3.80        5.64      1.60 o 
  -5   0  18       30.78       32.11      2.88 o 
  -4   0  18       76.29       72.62      6.65 o 
  -3   0  18      284.91      342.69     17.83 o 
  -2   0  18        8.10       23.16      3.41 o 
  -1   0  18       59.82       76.93     10.69 o 
   0   0  18      621.62      619.15     20.36 o 
   1   0  18       97.42      103.99     12.00 o 
   2   0  18      130.87      109.97      6.45 o 
   3   0  18      541.76      565.70     29.10 o 
   4   0  18      201.85      194.92      7.47 o 
   5   0  18       52.84       43.44      3.19 o 
   6   0  18       24.75       25.40      2.73 o 
  -6   1  18       14.39       15.37      2.20 o 
  -5   1  18        4.26        3.98      1.07 o 
  -4   1  18       86.32       73.82      6.53 o 
  -3   1  18      560.95      540.08     25.28 o 
  -2   1  18      307.71      346.06      9.88 o 
  -1   1  18      377.19      316.97     14.65 o 
   0   1  18      314.97      446.74     17.33 o 
   1   1  18      261.15      202.91     16.64 o 
   2   1  18       27.77       23.87      6.56 o 
   3   1  18       49.99       44.28      6.17 o 
   4   1  18      547.20      531.67     12.32 o 
   5   1  18       11.20        6.09      1.33 o 
   6   1  18       99.45      106.32      5.68 o 
  -6   2  18       17.00       17.90      2.13 o 
  -5   2  18       18.49       15.29      1.92 o 
  -4   2  18       15.86       17.09      2.40 o 
  -3   2  18     1019.54     1253.65     65.30 o 
  -2   2  18      659.85      638.05     15.27 o 
  -1   2  18      822.75      993.09     25.75 o 
   0   2  18        3.51       14.31      3.05 o 
   1   2  18     1389.96     1222.83     41.41 o 
   2   2  18      190.11      164.97     15.78 o 
   3   2  18        0.89       -0.24      0.72 o 
   4   2  18       77.90       52.57      3.89 o 
   5   2  18       46.49       48.42      3.49 o 
   6   2  18        4.66        2.73      0.90 o 
  -5   3  18      126.07      135.61      4.86 o 
  -4   3  18      199.12      178.64      6.94 o 
  -3   3  18      461.11      404.82     14.85 o 
  -2   3  18      875.28      789.08     16.28 o 
  -1   3  18      121.13      233.27     12.52 o 
   0   3  18      172.80      159.83     14.55 o 
   1   3  18      293.39      268.97     20.10 o 
   2   3  18      158.69      134.68     14.51 o 
   3   3  18       19.78       15.33      2.66 o 
   4   3  18        7.58        6.39      1.41 o 
   5   3  18      206.80      177.25      6.63 o 
   6   3  18        2.83       -0.19      0.49 o 
  -5   4  18       72.01       56.98      3.12 o 
  -4   4  18       64.42       57.54      3.12 o 
  -3   4  18        0.55        3.51      1.00 o 
  -2   4  18      279.40      301.93      6.45 o 
  -1   4  18       12.14       16.00      5.34 o 
   0   4  18        7.97        8.00      3.57 o 
   1   4  18       47.63       45.78      8.52 o 
   2   4  18      177.10      165.01      5.82 o 
   3   4  18      196.88      182.53      8.85 o 
   4   4  18       11.20        6.75      2.25 o 
   5   4  18        5.52        3.10      1.32 o 
   6   4  18       27.37       32.43      3.20 o 
  -5   5  18       16.43       50.67      4.33 o 
  -4   5  18      175.38      149.79     13.26 o 
  -3   5  18        9.88       13.00      1.93 o 
  -2   5  18        9.26       23.20      2.30 o 
  -1   5  18      588.88      513.73     16.53 o 
   0   5  18       84.07       77.06      4.66 o 
   1   5  18     1009.27      915.22     36.30 o 
   2   5  18      274.97      276.80      8.22 o 
   3   5  18       48.62        2.47      1.11 o 
   4   5  18      935.58      815.59     21.97 o 
   5   5  18        0.45       -0.02      0.96 o 
   6   5  18        0.96        1.08      0.85 o 
  -5   6  18        0.29        1.59      0.80 o 
  -4   6  18       15.41       14.60      2.72 o 
  -3   6  18        0.78        3.95      1.22 o 
  -2   6  18       22.32       30.65      3.14 o 
  -1   6  18        1.70        0.69      0.56 o 
   0   6  18       32.01       30.18      2.46 o 
   1   6  18       30.33       24.11      3.96 o 
   2   6  18     1001.34      847.79     15.02 o 
   3   6  18      591.33      535.70     17.27 o 
   4   6  18       92.77       93.23      4.93 o 
   5   6  18      123.45      103.60      7.14 o 
   6   6  18       15.18       24.03      2.65 o 
  -5   7  18      240.73      211.06      6.66 o 
  -4   7  18       23.69       38.41      4.20 o 
  -3   7  18       17.57       15.93      3.24 o 
  -2   7  18       65.29       36.99      3.78 o 
  -1   7  18       60.73       71.98      3.62 o 
   0   7  18        2.62        0.43      0.52 o 
   1   7  18       91.72       27.73      2.84 o 
   2   7  18      136.31      111.60      5.75 o 
   3   7  18      151.15      159.02      9.21 o 
   4   7  18       22.19       18.93      2.27 o 
   5   7  18        6.31        0.31      0.82 o 
   6   7  18       21.46       26.65      2.41 o 
  -4   8  18      131.91      122.56      6.29 o 
  -3   8  18       41.11       29.69      2.67 o 
  -2   8  18       68.43       71.61      4.13 o 
  -1   8  18      149.05      111.30      5.37 o 
   0   8  18       42.07       46.73      2.91 o 
   1   8  18       22.34       22.33      2.45 o 
   2   8  18       64.23       58.60      4.12 o 
   3   8  18      270.55      302.77      7.40 o 
   4   8  18       43.09       39.80      3.05 o 
   5   8  18       18.85       17.19      1.61 o 
  -4   9  18       78.11       50.74      3.05 o 
  -3   9  18        6.94        4.11      1.48 o 
  -2   9  18      150.36      121.19      5.28 o 
  -1   9  18       45.60       37.69      3.00 o 
   0   9  18       17.48       10.15      1.62 o 
   1   9  18       18.19       16.81      2.12 o 
   2   9  18       11.84       10.57      1.76 o 
   3   9  18       40.66       39.16      4.50 o 
   4   9  18       20.86       26.64      2.27 o 
   5   9  18        1.06        1.88      0.76 o 
  -3  10  18       42.86       37.12      2.53 o 
  -2  10  18       26.78       23.29      1.99 o 
  -1  10  18       20.58       15.93      2.75 o 
   0  10  18       18.47       20.54      2.18 o 
   1  10  18       16.01       14.94      1.91 o 
   2  10  18        6.91        3.97      1.01 o 
   3  10  18       45.86       52.32      4.79 o 
   4  10  18       10.46       74.36      4.74 o 
  -2  11  18        6.99        1.95      0.74 o 
  -1  11  18       42.93       40.68      3.65 o 
   0  11  18       50.57       59.03      3.03 o 
   1  11  18        4.03        3.78      0.98 o 
   2  11  18        0.45        0.69      1.01 o 
   3  11  18       51.74       57.73      4.20 o 
   4  11  18       56.48       83.49      3.89 o 
  -1  12  18      228.55      277.92      6.93 o 
   0  12  18       22.74       18.53      2.06 o 
   1  12  18        7.05        9.67      1.50 o 
   2  12  18       11.55       18.40      5.74 o 
  -2  -9  19       16.71       15.70      1.71 o 
  -1  -9  19      150.19      192.27      6.46 o 
   0  -9  19        4.42        4.92      1.09 o 
  -3  -8  19       26.24       28.69      2.13 o 
  -2  -8  19        7.50        5.38      1.11 o 
  -1  -8  19        3.21        2.91      1.27 o 
   0  -8  19       24.93       31.87      2.39 o 
   1  -8  19        2.32        0.44      0.51 o 
   2  -8  19        0.84        1.07      0.49 o 
  -4  -7  19       78.81       89.90      3.80 o 
  -3  -7  19        1.63        0.84      0.85 o 
  -2  -7  19       30.85       30.82      3.82 o 
  -1  -7  19        8.97        1.48      1.22 o 
   0  -7  19        6.77       -1.13      1.13 o 
   1  -7  19       19.52        2.15      0.98 o 
   2  -7  19      114.69      115.06      4.63 o 
   3  -7  19      130.87      143.70      5.21 o 
  -5  -6  19        2.19        0.10      0.54 o 
  -4  -6  19       22.51       21.84      2.98 o 
  -3  -6  19        1.49        0.08      0.86 o 
  -2  -6  19       95.06      102.45      5.39 o 
  -1  -6  19       24.08       22.15      2.55 o 
   0  -6  19      195.12      180.00      9.94 o 
   1  -6  19       55.24       47.23      3.49 o 
   2  -6  19       22.85       22.15      3.56 o 
   3  -6  19      149.23      179.09      8.27 o 
   4  -6  19        9.30       15.47      1.81 o 
  -5  -5  19       16.79       11.24      1.42 o 
  -4  -5  19       75.23       66.18      5.64 o 
  -3  -5  19      229.46      181.18      9.76 o 
  -2  -5  19       26.70       21.21      2.59 o 
  -1  -5  19     1561.17     1412.25     20.29 o 
   0  -5  19      311.58      241.08      5.83 o 
   1  -5  19        7.06        5.20      1.46 o 
   2  -5  19      252.15      278.05     10.18 o 
   3  -5  19       59.59       59.78      5.33 o 
   4  -5  19       21.85       42.15      3.71 o 
  -5  -4  19       85.34       77.62      3.05 o 
  -4  -4  19        3.30        1.10      0.81 o 
  -3  -4  19       37.70       36.74      2.66 o 
  -2  -4  19       10.00        2.54      1.01 o 
  -1  -4  19      333.20      272.39      7.32 o 
   0  -4  19      903.20      796.52     15.46 o 
   1  -4  19     1018.15      968.30     16.57 o 
   2  -4  19      118.07      120.83      5.89 o 
   3  -4  19       48.82       49.18      3.47 o 
   4  -4  19      337.91      353.44     12.20 o 
   5  -4  19       48.22       47.01      3.20 o 
  -5  -3  19       89.36       95.32      4.37 o 
  -4  -3  19      654.83      608.56     13.84 o 
  -3  -3  19       97.89       98.10      4.35 o 
  -2  -3  19        9.76        7.50      1.20 o 
  -1  -3  19        9.38        2.11      1.36 o 
   0  -3  19       68.11       53.57      3.10 o 
   1  -3  19      125.85      121.10      5.72 o 
   2  -3  19        1.92        7.39      1.48 o 
   3  -3  19        3.32       16.53      2.17 o 
   4  -3  19       11.06       46.98      5.03 o 
   5  -3  19       16.49       19.61      2.54 o 
  -6  -2  19       52.17       44.59      3.11 o 
  -5  -2  19        2.51        0.54      0.71 o 
  -4  -2  19        9.95        3.35      0.92 o 
  -3  -2  19       41.07       36.62      2.62 o 
  -2  -2  19        4.17        3.54      0.74 o 
  -1  -2  19       59.43       56.96      3.51 o 
   0  -2  19        6.48       13.85      2.29 o 
   1  -2  19      364.77      480.79     10.33 o 
   2  -2  19      334.35      351.77     10.34 o 
   3  -2  19       70.91       64.15      6.19 o 
   4  -2  19       13.80       18.53      2.21 o 
   5  -2  19       81.15       84.44      5.64 o 
  -6  -1  19        4.91        5.08      1.25 o 
  -5  -1  19        1.15        1.34      0.57 o 
  -4  -1  19        8.12        6.30      1.14 o 
  -3  -1  19       27.36       28.54      2.97 o 
  -2  -1  19       80.70       88.62      3.27 o 
  -1  -1  19       32.52       55.61      9.57 o 
   0  -1  19      922.46      884.28     35.06 o 
   1  -1  19       19.92       24.31      3.11 o 
   2  -1  19      954.29      857.37     23.10 o 
   3  -1  19       54.16       88.43      6.34 o 
   4  -1  19       73.33       67.79      4.26 o 
   5  -1  19       63.74       61.77      5.19 o 
   6  -1  19        8.89        7.57      1.24 o 
  -6   0  19      163.83      155.13      6.43 o 
  -5   0  19        1.25        0.85      0.80 o 
  -4   0  19       33.81       27.44      4.07 o 
  -3   0  19       16.72       29.80      3.26 o 
  -2   0  19      201.59      190.38      8.55 o 
  -1   0  19      403.11      419.50     25.72 o 
   0   0  19        3.74        0.89      2.67 o 
   1   0  19      315.21      356.43     22.78 o 
   2   0  19       43.03       52.89      7.25 o 
   3   0  19        4.09        8.98      1.67 o 
   4   0  19       33.02       34.65      3.17 o 
   5   0  19        3.88        3.55      1.02 o 
   6   0  19       83.55       84.66      4.34 o 
  -6   1  19       41.71       48.35      3.46 o 
  -5   1  19        0.37        0.86      0.74 o 
  -4   1  19       24.04       19.43      3.75 o 
  -3   1  19      140.83      257.57     40.05 o 
  -2   1  19       90.18       89.72      5.16 o 
  -1   1  19       19.59       57.81      6.48 o 
   0   1  19     1027.76      956.15     25.85 o 
   1   1  19       15.69       69.27      9.90 o 
   2   1  19       88.65       82.90      5.74 o 
   3   1  19       10.73       13.93      2.96 o 
   4   1  19       18.66        7.67      1.59 o 
   5   1  19       19.45       16.60      2.07 o 
   6   1  19        1.56        3.24      1.06 o 
  -6   2  19      200.83      190.37      6.12 o 
  -5   2  19       20.89       18.91      2.14 o 
  -4   2  19      178.50      144.75     11.72 o 
  -3   2  19      454.09      409.56     15.25 o 
  -2   2  19      558.55      552.15     14.67 o 
  -1   2  19       27.56      120.05      9.28 o 
   0   2  19      254.28      294.48     14.46 o 
   1   2  19      218.29      203.41     17.45 o 
   2   2  19        6.04        3.78      1.14 o 
   3   2  19       77.74       57.79      5.78 o 
   4   2  19       86.08       74.14      6.67 o 
   5   2  19        9.58       10.56      1.69 o 
   6   2  19       33.36       33.35      3.71 o 
  -5   3  19       61.68       70.43      2.87 o 
  -4   3  19       80.56      116.25      4.53 o 
  -3   3  19       44.97       40.45      4.80 o 
  -2   3  19       93.04       73.06      4.09 o 
  -1   3  19      815.53      725.93     14.19 o 
   0   3  19      171.81      139.69     14.25 o 
   1   3  19      509.40      418.85     25.31 o 
   2   3  19       21.88       24.03      3.12 o 
   3   3  19       17.95       10.18      2.49 o 
   4   3  19       81.40       62.33      6.14 o 
   5   3  19      191.69      152.78      8.81 o 
   6   3  19       23.20       27.25      2.70 o 
  -5   4  19       13.12       13.72      2.26 o 
  -4   4  19        6.49        7.65      1.12 o 
  -3   4  19        4.67        5.12      1.82 o 
  -2   4  19      505.10      492.91      9.20 o 
  -1   4  19      137.96      142.25      6.08 o 
   0   4  19       36.85       35.83      3.55 o 
   1   4  19       31.11       23.84      4.65 o 
   2   4  19      413.32      362.49      9.32 o 
   3   4  19       41.43       40.92      4.87 o 
   4   4  19      171.18      149.22      9.44 o 
   5   4  19        2.16        1.94      1.27 o 
   6   4  19       92.56       79.07      4.69 o 
  -5   5  19       85.61       86.73      5.26 o 
  -4   5  19       16.13       28.19      2.68 o 
  -3   5  19        3.16        6.09      1.49 o 
  -2   5  19       22.74       64.95      4.22 o 
  -1   5  19      844.90      767.62     13.41 o 
   0   5  19       11.06       14.30      2.14 o 
   1   5  19      286.99      249.45      9.72 o 
   2   5  19       64.75       51.66      3.40 o 
   3   5  19      241.08      239.19      7.91 o 
   4   5  19       55.71       14.90      3.11 o 
   5   5  19        0.78        1.80      1.36 o 
   6   5  19       37.69       49.97      3.66 o 
  -5   6  19        7.02        7.55      1.52 o 
  -4   6  19      230.75      226.04     10.25 o 
  -3   6  19        3.47        4.39      1.32 o 
  -2   6  19       66.84       66.25      4.21 o 
  -1   6  19       80.88       81.54      3.82 o 
   0   6  19        6.83        3.55      1.00 o 
   1   6  19      256.76      230.68      9.70 o 
   2   6  19       26.36       22.04      3.57 o 
   3   6  19      212.07      215.08      7.65 o 
   4   6  19       28.49       28.31      2.70 o 
   5   6  19      103.39       78.06      5.95 o 
   6   6  19       53.31       45.87      3.25 o 
  -4   7  19        0.73        1.42      1.17 o 
  -3   7  19       28.24       32.60      6.27 o 
  -2   7  19       43.80       22.51      2.46 o 
  -1   7  19       16.29       26.66      2.21 o 
   0   7  19      122.30       95.86      4.28 o 
   1   7  19      134.15      124.41      7.52 o 
   2   7  19       11.25       -0.55      1.06 o 
   3   7  19        5.44        1.12      0.73 o 
   4   7  19        3.02        4.18      1.13 o 
   5   7  19        0.17        0.29      0.74 o 
  -4   8  19        0.84        0.09      0.68 o 
  -3   8  19        5.94        5.45      1.22 o 
  -2   8  19       38.23       36.14      2.92 o 
  -1   8  19       21.94        9.86      1.61 o 
   0   8  19      173.14      152.36      5.21 o 
   1   8  19      147.56      122.45      5.05 o 
   2   8  19      115.89       92.63      5.12 o 
   3   8  19      486.72      525.22     11.25 o 
   4   8  19       10.87       11.76      1.73 o 
   5   8  19       32.69       38.61      3.49 o 
  -3   9  19      146.87      137.16     10.04 o 
  -2   9  19        4.51        0.77      0.74 o 
  -1   9  19        4.01        2.96      1.13 o 
   0   9  19      220.51      213.31      9.19 o 
   1   9  19       47.90       50.22      3.55 o 
   2   9  19       20.74       20.29      2.30 o 
   3   9  19      195.69      226.99     10.36 o 
   4   9  19       62.48       80.61      3.61 o 
  -2  10  19        7.45        6.25      0.99 o 
  -1  10  19        9.08        7.86      1.30 o 
   0  10  19        2.57        1.85      0.88 o 
   1  10  19       43.32       43.15      3.08 o 
   2  10  19       57.83       67.47      4.89 o 
   3  10  19        7.13        4.08      1.44 o 
   4  10  19      126.74      146.17      6.16 o 
  -2  11  19       51.69       56.55      3.39 o 
  -1  11  19       61.05       73.62      4.65 o 
   0  11  19       12.02       14.90      1.48 o 
   1  11  19       11.80       13.06      1.52 o 
   2  11  19       64.04       80.08      3.36 o 
   3  11  19        0.07        1.12      0.84 o 
   0  12  19        3.42        0.15      0.60 o 
   1  12  19        3.85        4.71      0.96 o 
  -3  -8  20        0.31        0.54      0.40 o 
  -2  -8  20       34.23       36.50      3.36 o 
  -1  -8  20       16.64       15.77      2.40 o 
   0  -8  20       65.91       79.76      3.34 o 
   1  -8  20        1.63       -0.22      0.73 o 
   2  -8  20       51.99       45.28      3.36 o 
  -4  -7  20        4.61        3.05      0.74 o 
  -3  -7  20       26.81       23.70      2.96 o 
  -2  -7  20       61.70       68.38      5.35 o 
  -1  -7  20       55.97       55.22      4.98 o 
   0  -7  20       77.09       96.14      4.51 o 
   1  -7  20      265.26      273.54     10.48 o 
   2  -7  20      109.94       87.93      3.76 o 
   3  -7  20       11.72        8.04      1.32 o 
  -4  -6  20        0.44        1.95      1.09 o 
  -3  -6  20       22.13       22.38      3.15 o 
  -2  -6  20        1.79        0.90      0.80 o 
  -1  -6  20       21.11       19.52      2.31 o 
   0  -6  20       59.45       55.15      5.37 o 
   1  -6  20      459.39      397.29      9.86 o 
   2  -6  20      155.99      142.17      7.87 o 
   3  -6  20      233.58      223.47      8.48 o 
  -5  -5  20       59.31       54.96      3.68 o 
  -4  -5  20        9.60        9.96      2.18 o 
  -3  -5  20      253.73      222.34      7.76 o 
  -2  -5  20        1.82        1.98      0.88 o 
  -1  -5  20       70.88       53.14      3.94 o 
   0  -5  20       29.15        6.18      1.11 o 
   1  -5  20      434.46      398.29     12.00 o 
   2  -5  20      487.86      462.08     12.50 o 
   3  -5  20       81.08       98.28      6.43 o 
   4  -5  20       37.54       61.34      4.08 o 
  -5  -4  20       23.67       25.33      1.55 o 
  -4  -4  20       48.86       38.11      3.08 o 
  -3  -4  20        7.96        6.90      1.46 o 
  -2  -4  20      957.48      803.69     15.47 o 
  -1  -4  20      643.61      565.96     10.61 o 
   0  -4  20      307.45      269.91      7.09 o 
   1  -4  20        3.85        2.67      0.83 o 
   2  -4  20       35.83       38.57      3.26 o 
   3  -4  20       12.44       15.54      1.95 o 
   4  -4  20       11.48       10.57      2.14 o 
  -5  -3  20       32.65       33.58      2.46 o 
  -4  -3  20       65.84       51.43      2.95 o 
  -3  -3  20       24.51       18.56      1.92 o 
  -2  -3  20      184.83      174.97      8.07 o 
  -1  -3  20      233.37      191.45      6.06 o 
   0  -3  20       63.70       53.43      3.09 o 
   1  -3  20      321.88      314.76     14.38 o 
   2  -3  20      182.09      177.39      7.07 o 
   3  -3  20       12.52       26.92      2.70 o 
   4  -3  20      324.76      314.77     11.76 o 
   5  -3  20       63.24       57.54      3.80 o 
  -5  -2  20        0.14        0.18      0.52 o 
  -4  -2  20      202.37      170.13      5.42 o 
  -3  -2  20      114.96       87.61      4.03 o 
  -2  -2  20      103.07       85.30      3.42 o 
  -1  -2  20       49.84       52.89      3.49 o 
   0  -2  20       15.94       31.49      7.67 o 
   1  -2  20      648.78      663.44     22.45 o 
   2  -2  20       54.99       53.96      3.86 o 
   3  -2  20       34.37       52.92      3.86 o 
   4  -2  20       21.88       21.03      2.23 o 
   5  -2  20       12.14        7.75      1.81 o 
  -6  -1  20       10.80        8.08      1.30 o 
  -5  -1  20       27.54       28.48      2.53 o 
  -4  -1  20      106.40      118.28      4.45 o 
  -3  -1  20       54.32       61.40      3.34 o 
  -2  -1  20       48.05       40.67      2.62 o 
  -1  -1  20      145.41      139.24      5.39 o 
   0  -1  20       56.37      141.23      7.58 o 
   1  -1  20      855.20      741.93     34.77 o 
   2  -1  20     1224.94     1457.27     76.36 o 
   3  -1  20      262.77      248.80      8.45 o 
   4  -1  20       58.93       51.37      3.63 o 
   5  -1  20       15.90       17.50      2.57 o 
  -6   0  20      107.01       85.20      4.32 o 
  -5   0  20        3.00        0.65      0.66 o 
  -4   0  20       29.16       19.24      3.50 o 
  -3   0  20      680.98      678.25     42.59 o 
  -2   0  20      241.83      210.16      8.06 o 
  -1   0  20      132.75      114.23      4.50 o 
   0   0  20      406.19      490.88     12.92 o 
   1   0  20       32.65       47.66      4.39 o 
   2   0  20       18.17       46.26     17.10 o 
   3   0  20      709.83      694.54     28.91 o 
   4   0  20      130.62      107.16      5.33 o 
   5   0  20        0.60        1.22      1.63 o 
  -6   1  20       60.30       49.88      3.13 o 
  -5   1  20       13.21        9.43      1.57 o 
  -4   1  20        6.68        4.75      2.48 o 
  -3   1  20      449.56      404.02     17.90 o 
  -2   1  20      167.03      331.76      8.55 o 
  -1   1  20       10.78       16.53      2.15 o 
   0   1  20      241.03      436.82     18.01 o 
   1   1  20      151.53      148.32     13.25 o 
   2   1  20      278.33      228.84      9.76 o 
   3   1  20       51.70       51.47      5.53 o 
   4   1  20       98.55      109.28      7.40 o 
   5   1  20       22.22       23.77      2.26 o 
  -5   2  20        0.06        0.32      0.60 o 
  -4   2  20       27.14       24.30      2.49 o 
  -3   2  20       74.50       80.36      6.93 o 
  -2   2  20       96.47       86.89      4.45 o 
  -1   2  20      271.78      263.02      8.67 o 
   0   2  20       97.98       96.09     11.91 o 
   1   2  20       50.96       46.40      8.55 o 
   2   2  20       60.09       51.47      4.58 o 
   3   2  20      117.63       96.99      7.59 o 
   4   2  20        3.21        2.19      1.47 o 
   5   2  20       12.04        8.91      2.28 o 
  -5   3  20       52.89       56.22      5.14 o 
  -4   3  20      250.28      256.83      6.57 o 
  -3   3  20       50.17       37.29      4.70 o 
  -2   3  20       15.68       82.27      4.82 o 
  -1   3  20       13.80       27.25      2.25 o 
   0   3  20      184.66      184.69     10.76 o 
   1   3  20      168.41      145.74      5.37 o 
   2   3  20       44.62       38.15      5.83 o 
   3   3  20       20.53       16.51      3.20 o 
   4   3  20      203.69      172.86     10.07 o 
   5   3  20       80.22       63.40      5.52 o 
   6   3  20        0.77        0.56      0.56 o 
  -5   4  20      109.92      141.42      6.39 o 
  -4   4  20       43.58       59.57      3.93 o 
  -3   4  20      222.07      234.78     11.32 o 
  -2   4  20     1353.69     1516.93     20.81 o 
  -1   4  20      681.61      714.31     13.97 o 
   0   4  20      663.73      567.52     14.47 o 
   1   4  20       25.65        5.18      4.28 o 
   2   4  20        0.85        0.18      0.72 o 
   3   4  20      273.96      234.22     11.70 o 
   4   4  20        3.26        1.17      1.15 o 
   5   4  20       67.83       70.95      5.92 o 
   6   4  20       37.18       37.55      2.96 o 
  -5   5  20       65.08       61.35      4.07 o 
  -4   5  20       22.67       18.62      2.01 o 
  -3   5  20        0.27        0.22      1.06 o 
  -2   5  20      524.61      512.96     16.41 o 
  -1   5  20     2835.84     2544.70     24.72 o 
   0   5  20       49.25       44.67      3.71 o 
   1   5  20       85.07       75.30      5.37 o 
   2   5  20      568.73      595.41     12.37 o 
   3   5  20       66.79       64.69      6.14 o 
   4   5  20       53.92       48.16      5.29 o 
   5   5  20        6.39        0.98      0.87 o 
   6   5  20      272.86      266.45      7.63 o 
  -5   6  20        2.01        1.12      0.57 o 
  -4   6  20       15.61       22.14      3.17 o 
  -3   6  20       39.89       27.32      2.65 o 
  -2   6  20      127.14      120.87      5.67 o 
  -1   6  20      147.47      116.48      7.15 o 
   0   6  20      463.85      393.75     10.56 o 
   1   6  20      279.80      219.33     11.01 o 
   2   6  20      588.97      539.04     28.94 o 
   3   6  20       97.08       97.89      5.13 o 
   4   6  20        2.63       -0.27      1.33 o 
   5   6  20       63.73       53.86      4.80 o 
   6   6  20        7.81        8.03      1.22 o 
  -4   7  20       39.45       33.48      3.46 o 
  -3   7  20       13.02       13.80      2.06 o 
  -2   7  20       18.03       12.42      1.86 o 
  -1   7  20       12.72       11.08      1.46 o 
   0   7  20       89.84       62.50      4.28 o 
   1   7  20      293.54      255.02     19.73 o 
   2   7  20      242.09      239.01     11.59 o 
   3   7  20      125.85      117.89      5.48 o 
   4   7  20        5.65        0.11      0.62 o 
   5   7  20        4.77        7.92      1.87 o 
  -4   8  20       65.56       61.39      3.98 o 
  -3   8  20       20.80       15.76      1.93 o 
  -2   8  20       36.58       30.56      2.63 o 
  -1   8  20       42.64       33.25      2.94 o 
   0   8  20      114.18      111.52      7.04 o 
   1   8  20       18.82       19.12      2.30 o 
   2   8  20      181.54      149.52      8.95 o 
   3   8  20      409.11      417.54      9.69 o 
   4   8  20       19.53       17.95      1.91 o 
   5   8  20       14.65       18.42      2.21 o 
  -3   9  20       21.46       17.47      2.42 o 
  -2   9  20        3.94        3.15      1.25 o 
  -1   9  20        3.04        1.97      0.63 o 
   0   9  20        6.39        0.78      0.73 o 
   1   9  20       21.84       19.47      2.17 o 
   2   9  20       46.53       42.02      4.70 o 
   3   9  20       17.81        9.25      2.33 o 
   4   9  20      192.27      230.74      5.67 o 
  -2  10  20        2.09        2.48      0.64 o 
  -1  10  20       14.96        9.62      1.04 o 
   0  10  20       25.55       15.70      1.77 o 
   1  10  20       18.02       18.05      1.93 o 
   2  10  20       80.32       84.36      6.03 o 
   3  10  20       33.42       33.79      3.54 o 
   4  10  20        8.89       16.37      1.93 o 
  -1  11  20       26.11       25.49      2.53 o 
   0  11  20      108.57      151.46      5.51 o 
   1  11  20       32.30       36.36      2.27 o 
   2  11  20       17.67       16.63      2.29 o 
   3  11  20        2.36        7.83      1.46 o 
  -2  -8  21        4.31        3.40      1.01 o 
  -1  -8  21       31.06       41.09      3.37 o 
   0  -8  21       41.24       53.98      3.76 o 
   1  -8  21        5.41        3.45      0.95 o 
  -3  -7  21       44.75       47.73      3.80 o 
  -2  -7  21        6.67        2.96      1.22 o 
  -1  -7  21      106.76      113.03      6.75 o 
   0  -7  21        1.22        0.48      0.81 o 
   1  -7  21      217.07      222.29      8.84 o 
   2  -7  21       68.44       50.52      3.70 o 
  -4  -6  21       10.30        7.95      1.61 o 
  -3  -6  21        2.06       -0.09      0.79 o 
  -2  -6  21       20.24       19.67      3.12 o 
  -1  -6  21       12.67        6.47      1.41 o 
   0  -6  21        2.88        0.94      1.22 o 
   1  -6  21       95.51      100.19      4.73 o 
   2  -6  21        2.20        0.82      1.22 o 
   3  -6  21      160.65      163.49      6.55 o 
  -4  -5  21        1.13        1.82      1.09 o 
  -3  -5  21      124.36      118.50      5.44 o 
  -2  -5  21       67.56       65.20      4.24 o 
  -1  -5  21        2.53        0.84      0.73 o 
   0  -5  21      210.81      203.80      6.04 o 
   1  -5  21        7.25        7.52      1.48 o 
   2  -5  21       50.84       62.43      3.75 o 
   3  -5  21       52.26       75.33      5.31 o 
   4  -5  21      163.16      185.41      6.20 o 
  -5  -4  21      132.00      129.40      5.55 o 
  -4  -4  21      362.56      355.12     12.04 o 
  -3  -4  21       20.30        8.61      1.59 o 
  -2  -4  21      171.79      162.20      6.92 o 
  -1  -4  21       33.90       21.73      2.13 o 
   0  -4  21       20.70       19.07      1.63 o 
   1  -4  21       38.67       47.53      3.72 o 
   2  -4  21       37.22       42.98      3.34 o 
   3  -4  21        6.39       20.17      2.08 o 
   4  -4  21        9.12       21.24      2.55 o 
  -5  -3  21        1.23        0.37      0.58 o 
  -4  -3  21       32.12       20.84      2.25 o 
  -3  -3  21       10.59        6.81      1.17 o 
  -2  -3  21       11.16        8.84      1.33 o 
  -1  -3  21      105.51       99.33      4.40 o 
   0  -3  21        8.15        9.75      1.21 o 
   1  -3  21       42.48      171.44     10.65 o 
   2  -3  21      204.25      194.92      7.31 o 
   3  -3  21       18.90       18.60      2.14 o 
   4  -3  21       12.49       24.69      3.25 o 
   5  -3  21        9.86        7.44      1.23 o 
  -5  -2  21       42.26       42.53      2.63 o 
  -4  -2  21       37.17       33.64      2.35 o 
  -3  -2  21        0.59        0.29      0.53 o 
  -2  -2  21       92.76       85.19      3.90 o 
  -1  -2  21        8.56        5.94      1.16 o 
   0  -2  21        8.09       19.45      3.63 o 
   1  -2  21        8.95       14.56      3.00 o 
   2  -2  21        3.21        8.93      1.67 o 
   3  -2  21      164.66      197.54      7.29 o 
   4  -2  21        9.00       12.26      1.71 o 
   5  -2  21       50.56       50.47      3.66 o 
  -5  -1  21        1.33       -0.17      0.91 o 
  -4  -1  21        0.95        1.96      0.79 o 
  -3  -1  21        6.64        6.31      1.46 o 
  -2  -1  21       21.00       28.30      2.39 o 
  -1  -1  21       38.88       42.25      4.25 o 
   0  -1  21       85.86       81.22      5.17 o 
   1  -1  21       34.95       88.15      6.14 o 
   2  -1  21      418.06      559.40     18.42 o 
   3  -1  21      284.11      270.76     10.82 o 
   4  -1  21      228.45      228.06      7.31 o 
   5  -1  21        1.33        0.35      0.79 o 
  -5   0  21        2.93        2.69      0.73 o 
  -4   0  21      161.60      159.84      9.29 o 
  -3   0  21      160.13      168.11     13.22 o 
  -2   0  21        7.36        4.08      1.50 o 
  -1   0  21       31.28       88.24      5.40 o 
   0   0  21       35.14       42.43      3.93 o 
   1   0  21      310.53      278.54     13.69 o 
   2   0  21        0.69        3.67      1.69 o 
   3   0  21      384.33      365.04     14.67 o 
   4   0  21      315.09      311.94      9.07 o 
   5   0  21        5.28        5.47      1.02 o 
  -5   1  21       64.12       59.62      3.43 o 
  -4   1  21       19.45       26.77      3.97 o 
  -3   1  21       73.74      113.70     16.63 o 
  -2   1  21     1500.16     1506.49     28.49 o 
  -1   1  21       71.90      266.70      8.85 o 
   0   1  21      388.79      376.87     14.88 o 
   1   1  21        9.82       27.42      9.19 o 
   2   1  21       19.60       25.52      3.93 o 
   3   1  21        9.94        5.68      2.10 o 
   4   1  21        5.67       -0.80      0.80 o 
   5   1  21        3.27        3.54      0.83 o 
  -5   2  21       25.76       28.92      2.33 o 
  -4   2  21        1.06        2.12      1.65 o 
  -3   2  21       12.25       25.49      4.05 o 
  -2   2  21      201.45      266.28      9.77 o 
  -1   2  21      782.59      711.92     11.68 o 
   0   2  21        0.58        3.23      1.65 o 
   1   2  21        3.09        6.53      3.98 o 
   2   2  21       77.55       78.44      5.78 o 
   3   2  21        3.48        3.88      1.81 o 
   4   2  21       91.39       77.29      6.58 o 
   5   2  21       34.19       33.98      3.79 o 
  -5   3  21       48.44       48.75      2.67 o 
  -4   3  21      101.19       97.55      3.91 o 
  -3   3  21       18.83       20.69      3.49 o 
  -2   3  21      208.82      170.89      7.10 o 
  -1   3  21      443.42      400.44      9.48 o 
   0   3  21      117.05      104.16      6.26 o 
   1   3  21       36.75       34.87      2.66 o 
   2   3  21       31.19       25.86      3.96 o 
   3   3  21        7.45        4.35      1.88 o 
   4   3  21      458.94      407.88     15.30 o 
   5   3  21      106.24      107.43      6.84 o 
  -5   4  21       73.36       72.16      4.08 o 
  -4   4  21       34.04       39.04      2.37 o 
  -3   4  21        0.94        4.29      1.62 o 
  -2   4  21      182.84      176.90      7.20 o 
  -1   4  21        1.12        1.60      1.63 o 
   0   4  21       66.29       65.71      5.03 o 
   1   4  21      167.84      143.08      6.06 o 
   2   4  21       14.47       16.99      2.15 o 
   3   4  21        2.15        2.05      1.33 o 
   4   4  21       30.41       24.42      3.74 o 
   5   4  21       44.74       36.89      4.10 o 
   6   4  21       16.52       11.97      1.50 o 
  -5   5  21       61.90       56.22      3.43 o 
  -4   5  21      158.88      147.89      5.93 o 
  -3   5  21        1.35        2.50      1.17 o 
  -2   5  21      212.12      287.93      8.76 o 
  -1   5  21      261.21      231.39      8.40 o 
   0   5  21      319.80      277.86     10.48 o 
   1   5  21       18.69       15.51      3.03 o 
   2   5  21       38.25        6.70      1.38 o 
   3   5  21       87.53       90.70      4.82 o 
   4   5  21       35.48       31.26      4.24 o 
   5   5  21       10.74       12.68      2.35 o 
  -4   6  21        2.07        4.50      1.36 o 
  -3   6  21       11.55       11.97      2.47 o 
  -2   6  21        1.08        2.10      0.91 o 
  -1   6  21       30.78       20.66      2.55 o 
   0   6  21      464.92      405.50     10.79 o 
   1   6  21     1037.25      873.94     21.91 o 
   2   6  21      369.63      329.94     20.71 o 
   3   6  21       30.64       30.10      2.80 o 
   4   6  21      134.39      113.83      7.67 o 
   5   6  21        5.67        3.88      1.27 o 
  -4   7  21       18.65       28.82      3.17 o 
  -3   7  21        1.49        1.10      0.91 o 
  -2   7  21       43.77       54.86      3.68 o 
  -1   7  21        6.94       10.76      1.42 o 
   0   7  21      142.26      115.99      5.78 o 
   1   7  21       53.01       35.36      3.17 o 
   2   7  21      357.51      339.41     13.55 o 
   3   7  21       16.06        4.31      1.13 o 
   4   7  21       17.73       20.41      2.04 o 
   5   7  21        2.00        1.19      0.99 o 
  -4   8  21        5.01        3.92      1.11 o 
  -3   8  21        7.87        7.74      1.87 o 
  -2   8  21       14.22       11.25      1.55 o 
  -1   8  21       84.26       83.46      4.45 o 
   0   8  21       84.21       89.93      4.42 o 
   1   8  21       29.50       19.12      3.12 o 
   2   8  21       44.65       52.22      3.60 o 
   3   8  21      190.20      201.18      6.54 o 
   4   8  21        1.96       -0.09      1.68 o 
   5   8  21       70.42       93.01      4.40 o 
  -3   9  21        9.24        7.20      1.43 o 
  -2   9  21        5.10        7.05      0.88 o 
  -1   9  21        0.95        0.73      0.69 o 
   0   9  21       79.18       85.36      6.80 o 
   1   9  21       31.94       37.85      4.38 o 
   2   9  21       72.78       70.91      5.88 o 
   3   9  21        2.36        0.79      1.21 o 
   4   9  21      218.75      259.83      8.19 o 
  -2  10  21       39.05       39.00      3.04 o 
  -1  10  21       43.39       51.37      2.20 o 
   0  10  21       11.57        8.40      1.27 o 
   1  10  21        0.56        0.22      0.60 o 
   2  10  21       45.51       41.18      4.01 o 
   3  10  21       19.51       20.72      2.60 o 
   4  10  21        0.82        1.63      0.60 o 
  -1  11  21       58.46       71.31      3.72 o 
   0  11  21      161.15      196.23      4.57 o 
   1  11  21       89.90      112.51      3.58 o 
   2  11  21        0.56        1.38      0.98 o 
   3  11  21       55.05       79.67      3.98 o 
  -2  -8  22       16.43       17.25      1.80 o 
  -1  -8  22        0.51        0.07      0.49 o 
   0  -8  22        1.23       -0.39      0.60 o 
  -3  -7  22       55.11       59.03      2.78 o 
  -2  -7  22       41.24       50.55      4.00 o 
  -1  -7  22        4.56        3.96      1.30 o 
   0  -7  22        7.05       11.48      2.05 o 
   1  -7  22       55.48       54.90      2.79 o 
   2  -7  22      389.72      367.00     11.48 o 
  -4  -6  22        0.96        1.67      0.57 o 
  -3  -6  22        7.32        4.91      1.43 o 
  -2  -6  22      123.74      112.95      5.78 o 
  -1  -6  22      159.32      152.72      5.82 o 
   0  -6  22      137.84      130.71      7.59 o 
   1  -6  22        4.20       -0.36      0.80 o 
   2  -6  22      207.78      215.81      5.95 o 
   3  -6  22      335.54      339.63     37.74 o 
  -4  -5  22       26.35       20.07      2.56 o 
  -3  -5  22       12.32        4.88      1.13 o 
  -2  -5  22       36.28       35.75      3.03 o 
  -1  -5  22      274.04      238.48      7.89 o 
   0  -5  22       10.24        7.06      1.14 o 
   1  -5  22       50.70       47.74      2.78 o 
   2  -5  22        2.29        1.40      0.70 o 
   3  -5  22        4.82        8.82      1.82 o 
  -4  -4  22       37.79       43.00      2.73 o 
  -3  -4  22      108.28      110.09      5.26 o 
  -2  -4  22      806.65      710.89     20.40 o 
  -1  -4  22      478.50      424.27      9.02 o 
   0  -4  22      137.13      122.78      4.78 o 
   1  -4  22      151.93      141.94      7.39 o 
   2  -4  22       24.58       33.88      2.88 o 
   3  -4  22        5.23       10.05      1.47 o 
   4  -4  22       10.17       12.47      1.79 o 
  -5  -3  22        3.71        0.74      0.44 o 
  -4  -3  22       11.82        9.55      1.53 o 
  -3  -3  22      177.90      177.15      5.43 o 
  -2  -3  22        6.86       -0.05      0.63 o 
  -1  -3  22      275.28      241.89      6.83 o 
   0  -3  22       91.96       87.50      4.08 o 
   1  -3  22      398.80      371.37      7.98 o 
   2  -3  22      221.35      235.23      9.94 o 
   3  -3  22       90.34       83.77      4.30 o 
   4  -3  22       13.41       14.08      2.18 o 
  -5  -2  22        2.30        2.39      0.81 o 
  -4  -2  22        0.22        0.68      0.79 o 
  -3  -2  22        7.72        5.22      1.03 o 
  -2  -2  22       80.86       71.37      3.52 o 
  -1  -2  22        1.76        0.28      0.93 o 
   0  -2  22      363.00      349.54      9.73 o 
   1  -2  22       33.44       31.59      4.38 o 
   2  -2  22       66.94      101.98      5.63 o 
   3  -2  22       23.85       39.20      4.58 o 
   4  -2  22       17.82       17.80      2.21 o 
   5  -2  22        1.56        2.41      0.86 o 
  -5  -1  22       28.65       29.07      3.25 o 
  -4  -1  22       14.82       10.75      1.60 o 
  -3  -1  22      101.19       95.47      5.22 o 
  -2  -1  22        4.03        2.25      1.19 o 
  -1  -1  22      204.43      197.51     10.57 o 
   0  -1  22      117.82      132.67      8.95 o 
   1  -1  22        2.64        4.98      1.90 o 
   2  -1  22      140.65      151.16      9.58 o 
   3  -1  22      269.41      267.96     11.82 o 
   4  -1  22       74.56       82.33      4.20 o 
   5  -1  22        0.39        0.31      0.54 o 
  -5   0  22       20.78       20.69      1.93 o 
  -4   0  22       50.41       36.04      4.32 o 
  -3   0  22      557.39      508.09     22.52 o 
  -2   0  22       61.03       60.48      5.84 o 
  -1   0  22       90.94       97.13      4.96 o 
   0   0  22       87.37      102.81      5.82 o 
   1   0  22       69.20       84.38      7.11 o 
   2   0  22       66.97       62.79      6.25 o 
   3   0  22      294.88      261.78     12.53 o 
   4   0  22       20.60       23.00      2.33 o 
   5   0  22       21.13       15.99      1.50 o 
  -5   1  22        2.01        3.75      0.92 o 
  -4   1  22       61.71       70.50      6.19 o 
  -3   1  22      147.21      175.29     11.74 o 
  -2   1  22      908.53      860.08     21.83 o 
  -1   1  22      261.19      235.30      6.68 o 
   0   1  22        5.65       29.92      2.65 o 
   1   1  22      105.04       89.23      6.26 o 
   2   1  22       90.62       90.11      7.32 o 
   3   1  22       18.73       18.05      3.46 o 
   4   1  22        6.97        3.65      1.60 o 
   5   1  22       25.36       29.80      3.23 o 
  -5   2  22       25.80       26.24      2.05 o 
  -4   2  22        2.48        4.15      1.85 o 
  -3   2  22       60.09       63.00      6.09 o 
  -2   2  22        5.37       20.33      2.45 o 
  -1   2  22      360.94      450.23      9.47 o 
   0   2  22      123.38      118.60      4.98 o 
   1   2  22       16.45       14.74      5.29 o 
   2   2  22      168.21      150.25      9.35 o 
   3   2  22      121.49      114.73      8.32 o 
   4   2  22       37.35       19.62      3.35 o 
   5   2  22        1.08        2.45      1.17 o 
  -5   3  22       28.63       27.16      1.82 o 
  -4   3  22      183.47      165.29      4.90 o 
  -3   3  22       61.27       52.26      5.42 o 
  -2   3  22       26.73       23.04      2.58 o 
  -1   3  22       12.13       34.23      3.05 o 
   0   3  22       18.88       20.89      2.92 o 
   1   3  22      180.07      179.40      6.15 o 
   2   3  22        1.97        0.15      1.19 o 
   3   3  22       46.74       33.94      4.55 o 
   4   3  22      204.61      162.20      9.49 o 
   5   3  22       57.04       50.12      4.50 o 
  -4   4  22      280.30      320.52      6.59 o 
  -3   4  22       80.37      107.05      7.55 o 
  -2   4  22       16.68       23.73      2.71 o 
  -1   4  22       13.05       11.44      1.91 o 
   0   4  22       19.27       12.48      2.70 o 
   1   4  22      324.69      314.93     19.59 o 
   2   4  22       36.05       43.22      3.34 o 
   3   4  22       94.07       92.54      7.32 o 
   4   4  22      158.15      134.81      8.49 o 
   5   4  22        7.91        4.50      1.49 o 
  -4   5  22        9.97       58.01      3.76 o 
  -3   5  22        6.95        5.72      1.89 o 
  -2   5  22     1170.58      993.69     23.29 o 
  -1   5  22       59.62       49.67      3.92 o 
   0   5  22        6.30        1.67      1.05 o 
   1   5  22      398.33      338.97     13.43 o 
   2   5  22        1.32        3.10      1.22 o 
   3   5  22        9.15        6.28      2.00 o 
   4   5  22       98.11      104.10      7.31 o 
   5   5  22       87.50       91.69      5.86 o 
  -4   6  22       17.68       33.98      3.63 o 
  -3   6  22       66.62       72.07      5.61 o 
  -2   6  22        0.50       -0.51      0.67 o 
  -1   6  22       18.30       11.46      1.91 o 
   0   6  22       25.48       20.80      2.52 o 
   1   6  22      149.45      127.44      8.31 o 
   2   6  22       19.97       11.96      1.79 o 
   3   6  22        4.70        0.34      0.60 o 
   4   6  22      136.34      137.77      8.03 o 
   5   6  22       12.32       16.71      2.43 o 
  -4   7  22        0.36        0.29      0.67 o 
  -3   7  22        0.60        3.21      1.23 o 
  -2   7  22        4.90        4.22      1.13 o 
  -1   7  22        0.20       -0.24      0.66 o 
   0   7  22       91.07       89.18      5.09 o 
   1   7  22       53.22       46.14      3.61 o 
   2   7  22       87.64       85.75      6.74 o 
   3   7  22        0.93        1.49      0.87 o 
   4   7  22       15.97       18.79      1.82 o 
   5   7  22       33.63       39.56      3.21 o 
  -3   8  22        6.24        2.92      1.16 o 
  -2   8  22        0.67        0.75      0.54 o 
  -1   8  22        1.19        1.35      1.25 o 
   0   8  22        4.07        0.13      0.64 o 
   1   8  22       20.61       16.62      2.15 o 
   2   8  22        4.74        3.02      0.95 o 
   3   8  22      202.41      223.44      9.73 o 
   4   8  22      108.94      134.70      4.35 o 
  -3   9  22        0.35        0.23      0.57 o 
  -2   9  22       55.53       61.73      2.45 o 
  -1   9  22       21.00       25.64      2.21 o 
   0   9  22       34.55       32.62      2.60 o 
   1   9  22      118.35      121.15      7.55 o 
   2   9  22        1.67       -0.66      0.86 o 
   3   9  22        5.27        3.65      1.16 o 
   4   9  22      110.02      127.75      5.19 o 
  -2  10  22        1.73        2.77      0.70 o 
  -1  10  22       90.27       94.11      2.78 o 
   0  10  22      126.49      137.98     12.17 o 
   1  10  22       30.27       38.18      3.78 o 
   2  10  22       29.25       39.61      3.80 o 
   3  10  22       18.13       19.44      2.36 o 
   0  11  22        6.54        5.41      1.75 o 
   1  11  22      158.50      186.77      6.52 o 
   2  11  22       61.27       70.96      4.09 o 
  -2  -7  23       20.46       22.37      2.41 o 
  -1  -7  23       11.27       10.05      1.79 o 
   0  -7  23        5.12        9.35      1.70 o 
   1  -7  23       22.02       26.08      2.54 o 
  -3  -6  23       18.16       20.06      2.45 o 
  -2  -6  23       10.38        7.78      1.66 o 
  -1  -6  23       39.63       33.86      2.60 o 
   0  -6  23       17.75        9.53      2.18 o 
   1  -6  23        8.72        4.84      1.50 o 
   2  -6  23        0.60        0.71      0.79 o 
  -4  -5  23       10.24        0.94      0.62 o 
  -3  -5  23       51.08       51.36      3.20 o 
  -2  -5  23        1.13        0.15      0.62 o 
  -1  -5  23       48.25       36.44      2.98 o 
   0  -5  23      154.26      148.68      5.72 o 
   1  -5  23       16.49       14.19      1.86 o 
   2  -5  23       15.11       31.05      2.73 o 
   3  -5  23       44.33       57.63      3.74 o 
  -4  -4  23        1.12        0.40      0.45 o 
  -3  -4  23        9.35       14.83      1.87 o 
  -2  -4  23      663.07      627.28     19.26 o 
  -1  -4  23        3.15        1.81      1.15 o 
   0  -4  23      304.84      303.92      7.34 o 
   1  -4  23        0.04        0.58      0.56 o 
   2  -4  23       23.84       21.25      2.18 o 
   3  -4  23       22.61       39.83      2.46 o 
   4  -4  23      113.29      140.01      4.85 o 
  -4  -3  23        2.31        1.04      0.67 o 
  -3  -3  23        7.59        7.90      1.18 o 
  -2  -3  23      131.26      118.31      5.66 o 
  -1  -3  23        8.16        5.52      1.15 o 
   0  -3  23       30.61       26.69      2.26 o 
   1  -3  23        3.44        5.63      1.06 o 
   2  -3  23       16.49       22.90      2.42 o 
   3  -3  23       37.46       55.38      3.34 o 
   4  -3  23      101.54       99.98      5.02 o 
  -5  -2  23        6.96        5.78      1.24 o 
  -4  -2  23       20.73       23.33      2.24 o 
  -3  -2  23       94.11       93.01      3.87 o 
  -2  -2  23       50.25       51.98      3.06 o 
  -1  -2  23       39.94       28.14      2.35 o 
   0  -2  23        4.95        6.86      1.46 o 
   1  -2  23        2.39       10.90      2.83 o 
   2  -2  23      375.20      477.20     20.77 o 
   3  -2  23       11.96       22.38      2.34 o 
   4  -2  23        9.20        5.99      1.01 o 
  -5  -1  23       51.80       40.74      3.48 o 
  -4  -1  23       34.31       39.48      3.88 o 
  -3  -1  23       52.94       45.79      3.56 o 
  -2  -1  23       22.35       18.29      2.37 o 
  -1  -1  23       10.49        9.47      2.62 o 
   0  -1  23      268.86      293.01     13.38 o 
   1  -1  23       48.81       50.34      5.51 o 
   2  -1  23       57.37       77.33      6.86 o 
   3  -1  23      410.47      433.85     28.95 o 
   4  -1  23       48.64       49.70      3.02 o 
  -5   0  23        0.85       -0.57      0.93 o 
  -4   0  23       26.09       17.95      2.96 o 
  -3   0  23      298.46      275.83      8.65 o 
  -2   0  23       51.75       46.03      3.67 o 
  -1   0  23        3.95       12.09      3.58 o 
   0   0  23       10.36       12.29      2.71 o 
   1   0  23       47.40       37.43      4.68 o 
   2   0  23        6.92       10.59      3.07 o 
   3   0  23       64.81       56.89      5.91 o 
   4   0  23       44.33       34.07      4.02 o 
   5   0  23        9.22        7.08      1.35 o 
  -5   1  23        0.28        0.80      0.60 o 
  -4   1  23      143.58      132.74      7.93 o 
  -3   1  23      265.80      268.31     14.60 o 
  -2   1  23       97.27      120.26      8.23 o 
  -1   1  23        6.52        7.03      1.41 o 
   0   1  23      166.11      181.77     10.00 o 
   1   1  23      104.98      118.18      8.40 o 
   2   1  23       21.26       19.45      3.38 o 
   3   1  23      145.20      132.03      8.85 o 
   4   1  23       23.51       24.88      3.54 o 
   5   1  23       31.69       31.50      3.05 o 
  -5   2  23       63.47       60.38      3.70 o 
  -4   2  23       44.15       39.84      4.32 o 
  -3   2  23      178.04      203.93     10.66 o 
  -2   2  23       15.92       19.16      2.35 o 
  -1   2  23        4.28        7.36      1.46 o 
   0   2  23       65.08       67.24      4.12 o 
   1   2  23        4.27        3.55      1.54 o 
   2   2  23       27.41       24.70      3.86 o 
   3   2  23        7.48        7.00      2.13 o 
   4   2  23       20.68       12.88      2.71 o 
   5   2  23        9.49        5.66      1.55 o 
  -5   3  23       10.57       11.71      1.08 o 
  -4   3  23       34.07       94.95      3.58 o 
  -3   3  23       58.74       55.46      5.57 o 
  -2   3  23       60.93       87.47      5.03 o 
  -1   3  23       78.25      119.63      5.92 o 
   0   3  23        6.32        9.59      2.66 o 
   1   3  23      166.59      176.69      6.60 o 
   2   3  23       31.19       31.70      4.28 o 
   3   3  23       64.73       64.22      6.17 o 
   4   3  23       86.63       72.66      6.23 o 
   5   3  23        1.70       -0.54      0.86 o 
  -4   4  23       78.85      166.45      5.53 o 
  -3   4  23       39.37       41.18      4.67 o 
  -2   4  23      133.39      133.70      6.22 o 
  -1   4  23      704.03      687.17     14.15 o 
   0   4  23      765.39      664.27     18.81 o 
   1   4  23      124.72      115.25      5.42 o 
   2   4  23      146.12      165.54      6.42 o 
   3   4  23       75.70       87.43      7.04 o 
   4   4  23       49.98       45.11      4.83 o 
   5   4  23      137.96      129.58      6.75 o 
  -4   5  23       63.36       74.19      3.45 o 
  -3   5  23       34.87       32.31      3.95 o 
  -2   5  23      398.02      410.65     15.07 o 
  -1   5  23        5.42        5.28      1.38 o 
   0   5  23      192.14      155.26      6.71 o 
   1   5  23     2305.00     2107.21     33.49 o 
   2   5  23        8.08        7.64      1.53 o 
   3   5  23      127.98      123.54      8.14 o 
   4   5  23        0.07       -0.15      0.83 o 
   5   5  23      145.80      146.99      6.88 o 
  -4   6  23       47.66       56.49      4.11 o 
  -3   6  23       25.43       31.54      3.60 o 
  -2   6  23        1.26        0.15      1.31 o 
  -1   6  23        7.19        9.58      1.67 o 
   0   6  23       46.74       30.43      3.02 o 
   1   6  23      153.27      146.33      8.90 o 
   2   6  23      702.87      624.80     56.96 o 
   3   6  23        4.51        5.33      1.29 o 
   4   6  23       16.98       15.41      2.59 o 
   5   6  23       13.53       11.67      1.87 o 
  -4   7  23       22.33       30.75      2.63 o 
  -3   7  23       64.54       64.87      3.89 o 
  -2   7  23        7.97        4.08      0.94 o 
  -1   7  23       32.20       24.58      2.59 o 
   0   7  23        0.73        0.18      0.76 o 
   1   7  23        6.68        2.81      1.03 o 
   2   7  23       11.09        6.05      1.37 o 
   3   7  23        1.02        0.23      1.03 o 
   4   7  23       16.48       19.69      2.70 o 
   5   7  23       20.09       22.20      2.17 o 
  -3   8  23        0.07       -0.25      0.82 o 
  -2   8  23        4.19        6.37      1.11 o 
  -1   8  23        0.69        0.68      1.32 o 
   0   8  23      112.42       99.55      5.01 o 
   1   8  23        1.80        0.84      1.02 o 
   2   8  23        5.56        3.57      1.06 o 
   3   8  23        2.36        0.58      0.79 o 
   4   8  23        4.89        6.14      0.86 o 
  -3   9  23       11.00        4.62      0.97 o 
  -2   9  23        0.11       -0.34      0.46 o 
  -1   9  23        2.73        2.05      0.53 o 
   0   9  23       57.55       54.99      4.84 o 
   1   9  23       97.90       94.90      6.49 o 
   2   9  23      106.45      127.79      7.15 o 
   3   9  23       14.05       18.52      2.47 o 
  -1  10  23        1.25        1.58      0.47 o 
   0  10  23        3.14        2.24      1.08 o 
   1  10  23      193.44      195.94      8.02 o 
   2  10  23        0.43        1.02      0.77 o 
   3  10  23      146.01      194.26      6.62 o 
   1  11  23       94.97      109.66      4.58 o 
   2  11  23        0.82        1.39      0.68 o 
  -2  -7  24       37.47       41.54      2.80 o 
  -1  -7  24       20.55       17.21      1.99 o 
   0  -7  24       72.44       88.62      4.43 o 
   1  -7  24        1.20        1.07      0.40 o 
  -3  -6  24       12.73       12.46      1.71 o 
  -2  -6  24        5.17        5.36      1.43 o 
  -1  -6  24       19.93       20.62      2.65 o 
   0  -6  24       37.59       46.96      3.99 o 
   1  -6  24       20.96       28.78      2.96 o 
   2  -6  24        4.76        5.86      1.28 o 
  -3  -5  24       55.93       65.32      4.40 o 
  -2  -5  24      135.18      148.47      5.48 o 
  -1  -5  24      152.12      153.26      5.73 o 
   0  -5  24       36.17       36.54      2.68 o 
   1  -5  24       19.29       22.91      3.02 o 
   2  -5  24      123.40      149.13      6.96 o 
   3  -5  24      234.40      222.38      6.63 o 
  -4  -4  24        4.70        1.02      0.57 o 
  -3  -4  24      150.84      147.43      5.39 o 
  -2  -4  24       28.60       34.38      2.87 o 
  -1  -4  24        4.22        2.12      0.94 o 
   0  -4  24       13.02       10.72      1.37 o 
   1  -4  24        6.41        7.48      1.12 o 
   2  -4  24       29.19       26.23      2.26 o 
   3  -4  24      334.06      405.40      6.88 o 
  -4  -3  24       71.62       79.45      3.30 o 
  -3  -3  24       21.03       17.38      2.03 o 
  -2  -3  24       24.12       24.01      2.51 o 
  -1  -3  24       32.25       29.03      2.35 o 
   0  -3  24      112.79      107.05      4.39 o 
   1  -3  24       34.32       24.99      2.07 o 
   2  -3  24        7.33       31.40      3.02 o 
   3  -3  24        5.31       20.82      1.93 o 
   4  -3  24       77.50       82.25      3.72 o 
  -5  -2  24        1.08        0.06      0.57 o 
  -4  -2  24       21.75       19.22      2.64 o 
  -3  -2  24       92.43       87.01      3.55 o 
  -2  -2  24        2.76        0.79      0.61 o 
  -1  -2  24        0.15        0.50      0.55 o 
   0  -2  24       94.62      140.01      6.21 o 
   1  -2  24       15.94       21.95      2.49 o 
   2  -2  24       36.57       33.63      4.29 o 
   3  -2  24      211.15      223.63      6.62 o 
   4  -2  24        8.67        8.91      1.07 o 
  -5  -1  24       47.74       48.91      3.45 o 
  -4  -1  24        5.97        7.25      1.24 o 
  -3  -1  24        2.31        1.96      0.91 o 
  -2  -1  24       56.66       64.97      7.40 o 
  -1  -1  24        4.67        6.35      2.00 o 
   0  -1  24      343.08      305.78     13.55 o 
   1  -1  24      136.41      123.60      8.64 o 
   2  -1  24       71.47       63.22      6.12 o 
   3  -1  24      261.23      259.51     11.53 o 
   4  -1  24       54.11       57.71      4.45 o 
  -5   0  24        3.08        1.10      0.70 o 
  -4   0  24        2.10        4.16      1.45 o 
  -3   0  24       52.83       50.65      3.63 o 
  -2   0  24        8.59       24.74      5.26 o 
  -1   0  24       41.66       74.11      4.41 o 
   0   0  24       42.63       49.04      5.52 o 
   1   0  24      176.08      165.71     10.01 o 
   2   0  24      111.42      112.24      8.21 o 
   3   0  24       15.67       17.53      3.27 o 
   4   0  24       14.38       16.20      2.68 o 
  -5   1  24        0.33       -0.62      0.69 o 
  -4   1  24       47.26       51.30      4.77 o 
  -3   1  24      543.47      582.58     31.83 o 
  -2   1  24      205.30      188.39     10.18 o 
  -1   1  24        2.81       17.85      2.17 o 
   0   1  24      389.18      414.30     15.15 o 
   1   1  24       11.38       14.29      3.05 o 
   2   1  24       58.30       60.11      6.01 o 
   3   1  24        3.24        1.91      1.40 o 
   4   1  24        2.01        1.59      0.95 o 
   5   1  24       46.19       32.88      2.82 o 
  -5   2  24        0.24       -0.05      1.26 o 
  -4   2  24        0.94        2.72      1.54 o 
  -3   2  24       57.08       69.79      6.09 o 
  -2   2  24      126.39      127.30      5.88 o 
  -1   2  24        4.96       13.03      1.89 o 
   0   2  24      102.97      152.22      6.16 o 
   1   2  24       25.34       27.81      3.93 o 
   2   2  24        4.05        0.76      1.09 o 
   3   2  24       55.68       61.45      6.02 o 
   4   2  24        2.10        0.74      1.07 o 
   5   2  24        0.30       -0.24      0.74 o 
  -4   3  24       71.22       69.94      3.58 o 
  -3   3  24        9.62        9.18      2.36 o 
  -2   3  24       31.43       75.09      4.61 o 
  -1   3  24      745.94      634.14     13.38 o 
   0   3  24       39.38       37.72      4.34 o 
   1   3  24       98.39       83.98      4.56 o 
   2   3  24       13.17       15.93      3.11 o 
   3   3  24       79.89       75.38      6.62 o 
   4   3  24      155.08      153.20      8.64 o 
   5   3  24       17.98       18.16      2.43 o 
  -4   4  24        1.49        3.50      0.83 o 
  -3   4  24       22.27       21.41      3.24 o 
  -2   4  24        4.29       11.13      1.98 o 
  -1   4  24        6.18        5.51      1.35 o 
   0   4  24      199.81      162.89      9.39 o 
   1   4  24       51.62       17.73      2.12 o 
   2   4  24     1723.14     1681.79     30.36 o 
   3   4  24       34.32       33.00      4.24 o 
   4   4  24       59.44       54.45      5.06 o 
   5   4  24       60.97       59.61      4.26 o 
  -4   5  24       64.10       77.22      3.23 o 
  -3   5  24       12.47       16.51      2.93 o 
  -2   5  24      362.27      350.56     13.61 o 
  -1   5  24      135.68      123.65      5.98 o 
   0   5  24      453.05      397.41     10.67 o 
   1   5  24      147.10       70.20      6.16 o 
   2   5  24       35.73       32.92      2.82 o 
   3   5  24      453.66      451.20     15.20 o 
   4   5  24       37.21       33.94      3.89 o 
   5   5  24       54.74       47.36      3.61 o 
  -4   6  24       65.86       66.10      4.00 o 
  -3   6  24        3.61        7.44      1.72 o 
  -2   6  24      195.04      178.97      9.35 o 
  -1   6  24      581.35      510.58     11.95 o 
   0   6  24      136.72      116.42      5.78 o 
   1   6  24        2.40       -0.37      0.91 o 
   2   6  24       22.56       13.32      3.75 o 
   3   6  24       89.25       96.01      4.48 o 
   4   6  24        4.19        0.17      0.82 o 
   5   6  24       57.40       71.02      3.96 o 
  -3   7  24       16.70       24.22      1.95 o 
  -2   7  24        3.26        3.53      1.37 o 
  -1   7  24       87.23       77.27      6.18 o 
   0   7  24        0.70        0.55      0.76 o 
   1   7  24       23.61       16.39      2.14 o 
   2   7  24        5.51        3.96      1.10 o 
   3   7  24       67.21       68.19      3.56 o 
   4   7  24       23.58       27.60      2.90 o 
  -3   8  24       98.82       96.54      4.95 o 
  -2   8  24       12.02        8.56      1.72 o 
  -1   8  24       77.94       76.79      5.68 o 
   0   8  24       53.97       59.09      3.75 o 
   1   8  24        0.10       -0.01      0.77 o 
   2   8  24       28.21       36.49      2.77 o 
   3   8  24       41.18       50.74      4.09 o 
   4   8  24        1.98        3.43      0.87 o 
  -2   9  24       76.82       87.45      4.32 o 
  -1   9  24       51.33       61.84      4.41 o 
   0   9  24       95.00      111.20      6.46 o 
   1   9  24       32.42       25.93      3.24 o 
   2   9  24        5.94        1.33      0.97 o 
   3   9  24        3.06        1.13      0.71 o 
  -1  10  24        6.99       10.78      1.38 o 
   0  10  24       22.97       25.68      2.66 o 
   1  10  24       27.54       40.47      3.41 o 
   2  10  24        5.73        5.89      1.35 o 
   3  10  24       93.60      113.65      4.44 o 
  -2  -6  25        5.37        8.81      1.44 o 
  -1  -6  25       51.95       56.79      3.93 o 
   0  -6  25      290.43      317.27      9.27 o 
   1  -6  25       16.49       21.73      2.28 o 
  -3  -5  25       14.19       12.28      1.71 o 
  -2  -5  25        9.84       10.48      1.35 o 
  -1  -5  25        0.37        0.13      0.60 o 
   0  -5  25       20.84       17.43      2.61 o 
   1  -5  25       60.40       71.31      4.85 o 
   2  -5  25       39.84       31.93      2.91 o 
  -3  -4  25       83.06       70.04      3.40 o 
  -2  -4  25      167.37      174.20      6.47 o 
  -1  -4  25       12.22       12.56      1.72 o 
   0  -4  25        7.40        4.81      0.91 o 
   1  -4  25       88.27       92.82      4.45 o 
   2  -4  25       10.79       13.88      1.66 o 
   3  -4  25        8.28       54.28      4.84 o 
  -4  -3  25       71.01       89.61      4.69 o 
  -3  -3  25      331.64      339.17      7.87 o 
  -2  -3  25      225.96      234.06      7.29 o 
  -1  -3  25      339.38      326.51     20.93 o 
   0  -3  25      123.53      125.56      4.61 o 
   1  -3  25        2.51        7.80      1.69 o 
   2  -3  25       62.69       61.55      3.35 o 
   3  -3  25       85.81      129.81      4.11 o 
  -3  -2  25      153.06      108.24      4.80 o 
  -2  -2  25      252.64      254.60     14.19 o 
  -1  -2  25       68.71       62.94      3.30 o 
   0  -2  25      125.09      154.10      6.50 o 
   1  -2  25      109.77      111.34      4.29 o 
   2  -2  25       48.77       62.56      5.74 o 
   3  -2  25       42.26       46.95      4.32 o 
   4  -2  25        9.30        8.08      1.25 o 
  -4  -1  25       22.24       25.63      2.02 o 
  -3  -1  25       88.31      102.90      4.90 o 
  -2  -1  25      495.90      458.73     16.47 o 
  -1  -1  25       13.22       15.14      2.19 o 
   0  -1  25        1.50        3.58      1.50 o 
   1  -1  25      211.51      254.64     12.28 o 
   2  -1  25       85.63       85.92      6.94 o 
   3  -1  25       30.67       36.46      4.22 o 
   4  -1  25       16.91       15.86      2.18 o 
  -5   0  25       15.13       12.34      1.56 o 
  -4   0  25        0.89        2.66      1.17 o 
  -3   0  25       14.04       15.51      1.93 o 
  -2   0  25       37.41       37.36      3.24 o 
  -1   0  25      348.41      408.22     10.04 o 
   0   0  25       17.65       20.29      3.59 o 
   1   0  25      408.63      434.10     16.08 o 
   2   0  25       67.32       57.87      5.86 o 
   3   0  25        0.78        0.68      1.15 o 
   4   0  25        7.25        9.30      1.97 o 
  -5   1  25       15.60       15.06      1.70 o 
  -4   1  25        3.32        2.31      1.34 o 
  -3   1  25      173.23      198.54     14.30 o 
  -2   1  25       10.10       21.21      2.54 o 
  -1   1  25       43.18       77.53      4.39 o 
   0   1  25       81.87      145.17      8.93 o 
   1   1  25        0.67        2.05      1.20 o 
   2   1  25      525.94      496.12     17.04 o 
   3   1  25        3.18        3.32      1.54 o 
   4   1  25        0.90        2.15      1.05 o 
  -4   2  25       11.60       10.39      1.46 o 
  -3   2  25       55.54       50.01      5.02 o 
  -2   2  25      531.25      554.59     21.44 o 
  -1   2  25       35.18       31.90      2.93 o 
   0   2  25        5.28        6.34      1.37 o 
   1   2  25       26.27       19.00      3.29 o 
   2   2  25       11.63        9.54      2.42 o 
   3   2  25       46.81       36.30      4.47 o 
   4   2  25       17.21       22.38      3.21 o 
   5   2  25        1.25        0.54      0.83 o 
  -4   3  25        3.82        7.36      2.16 o 
  -3   3  25        5.16       25.93      3.70 o 
  -2   3  25      153.62      201.11      7.34 o 
  -1   3  25       71.83      124.54      6.02 o 
   0   3  25       23.94       27.94      3.89 o 
   1   3  25       43.58       31.13      2.76 o 
   2   3  25      124.67      104.84      7.57 o 
   3   3  25       32.15       35.91      4.46 o 
   4   3  25        7.85        5.08      1.40 o 
   5   3  25       37.50       38.99      3.11 o 
  -4   4  25       23.84       24.94      1.80 o 
  -3   4  25       52.25       53.37      4.94 o 
  -2   4  25        1.96        9.21      2.62 o 
  -1   4  25      126.14      113.21      5.67 o 
   0   4  25        1.17       -0.23      0.66 o 
   1   4  25       20.40       16.88      2.05 o 
   2   4  25      241.23      257.95     11.68 o 
   3   4  25      160.67      154.14      8.87 o 
   4   4  25      176.72      159.16      8.23 o 
   5   4  25       97.06       90.34      4.68 o 
  -4   5  25       87.80       96.21      6.50 o 
  -3   5  25       84.91      100.96      6.41 o 
  -2   5  25       85.46      129.21      8.32 o 
  -1   5  25      150.90      137.98      6.34 o 
   0   5  25      553.58      495.04     11.78 o 
   1   5  25       99.53       90.65      6.71 o 
   2   5  25       15.25       19.70      3.13 o 
   3   5  25      360.14      391.83     13.59 o 
   4   5  25        0.48       -0.90      1.09 o 
   5   5  25      163.12      152.78      5.72 o 
  -4   6  25        3.45        2.34      0.80 o 
  -3   6  25      303.22      318.81     10.31 o 
  -2   6  25      163.51      152.43      8.30 o 
  -1   6  25       80.59       81.42      4.71 o 
   0   6  25       71.46       59.77      4.11 o 
   1   6  25       82.60       76.91      6.46 o 
   2   6  25        8.41        3.80      1.44 o 
   3   6  25       23.51       23.22      2.07 o 
   4   6  25       39.42       37.17      3.48 o 
  -3   7  25       31.98       37.39      2.22 o 
  -2   7  25      155.74      164.31      7.89 o 
  -1   7  25       32.63       32.99      3.95 o 
   0   7  25        1.16        0.03      0.68 o 
   1   7  25       51.93       53.05      4.80 o 
   2   7  25        3.17        4.41      1.67 o 
   3   7  25       17.63       16.38      1.35 o 
   4   7  25       24.77       29.03      2.63 o 
  -3   8  25       14.76       11.52      1.53 o 
  -2   8  25        7.73        7.20      1.46 o 
  -1   8  25        0.30       -0.71      0.87 o 
   0   8  25       48.11       46.14      3.25 o 
   1   8  25        0.13        0.28      0.70 o 
   2   8  25        0.22        1.12      0.71 o 
   3   8  25       44.30       51.34      3.82 o 
  -2   9  25       23.19       20.25      2.13 o 
  -1   9  25        4.18        3.36      1.06 o 
   0   9  25      126.07      150.83      7.17 o 
   1   9  25        5.72        3.80      1.43 o 
   2   9  25        2.73        3.48      1.30 o 
   3   9  25        9.93       18.08      2.03 o 
   0  10  25       16.49       17.69      2.03 o 
   1  10  25        8.54        1.43      0.95 o 
   2  10  25       58.17       67.02      3.81 o 
  -1  -6  26        2.69        4.12      1.08 o 
   0  -6  26       68.43       68.64      3.70 o 
  -2  -5  26        1.07        2.98      0.69 o 
  -1  -5  26       69.64       65.52      4.77 o 
   0  -5  26        6.91        3.79      1.19 o 
   1  -5  26        0.64        0.48      0.60 o 
   2  -5  26       21.05       15.16      1.63 o 
  -3  -4  26      213.81      230.95      5.32 o 
  -2  -4  26       92.15      106.47      6.16 o 
  -1  -4  26      109.83      125.71      6.98 o 
   0  -4  26        0.07       -0.14      0.55 o 
   1  -4  26       10.54       14.26      1.67 o 
   2  -4  26       41.38       39.67      2.93 o 
  -3  -3  26      404.13      441.92     13.05 o 
  -2  -3  26       18.04        2.78      0.95 o 
  -1  -3  26       16.91        9.38      1.60 o 
   0  -3  26       29.93       26.64      2.04 o 
   1  -3  26        5.16        3.20      1.09 o 
   2  -3  26       45.71       50.85      3.00 o 
   3  -3  26       57.69       70.98     13.81 o 
  -4  -2  26        5.66        3.15      1.05 o 
  -3  -2  26      542.67      567.35     12.98 o 
  -2  -2  26      160.84      179.00      9.75 o 
  -1  -2  26       90.09       83.75      4.82 o 
   0  -2  26       38.94       44.44      2.70 o 
   1  -2  26       64.55       63.87      3.09 o 
   2  -2  26       24.48       47.09      3.53 o 
   3  -2  26        8.88       13.18      2.24 o 
  -3  -1  26       24.20       26.55      2.37 o 
  -2  -1  26      581.93      560.81     11.40 o 
  -1  -1  26       21.78       27.33      2.90 o 
   0  -1  26      146.79      149.50      9.21 o 
   1  -1  26      411.50      493.12     16.65 o 
   2  -1  26      251.82      235.27     11.13 o 
   3  -1  26       27.65       30.84      3.61 o 
   4  -1  26       59.72       48.40      3.33 o 
  -4   0  26        0.29        0.22      0.74 o 
  -3   0  26       28.94       28.66      2.49 o 
  -2   0  26       36.30       47.53      3.56 o 
  -1   0  26        7.95       30.45      3.67 o 
   0   0  26        9.06        6.61      2.17 o 
   1   0  26       98.81       94.86      7.34 o 
   2   0  26       92.67       87.75      6.98 o 
   3   0  26        8.53        6.42      1.98 o 
   4   0  26        0.30       -0.04      0.73 o 
  -4   1  26       58.82       62.07      3.21 o 
  -3   1  26       61.88       68.20      5.15 o 
  -2   1  26       22.04       37.41      3.20 o 
  -1   1  26      321.72      365.44      9.32 o 
   0   1  26       12.05       15.35      2.95 o 
   1   1  26        0.67        1.48      1.36 o 
   2   1  26      248.21      228.45     11.38 o 
   3   1  26       10.29        6.39      2.10 o 
   4   1  26       83.90       85.77      5.49 o 
  -4   2  26       26.11       26.94      2.09 o 
  -3   2  26       93.74      126.59      7.66 o 
  -2   2  26       18.51       28.37      2.74 o 
  -1   2  26       14.62       20.83      2.36 o 
   0   2  26      356.34      389.08     12.68 o 
   1   2  26        2.60        3.18      1.62 o 
   2   2  26       36.57       30.51      4.17 o 
   3   2  26      104.68       97.86      7.13 o 
   4   2  26        7.97        8.30      1.84 o 
  -4   3  26       10.14       27.84      1.96 o 
  -3   3  26       57.81       68.59      5.53 o 
  -2   3  26       30.80       28.42      3.89 o 
  -1   3  26        5.77        8.49      1.59 o 
   0   3  26        8.53        9.53      1.67 o 
   1   3  26      129.07      139.13      8.37 o 
   2   3  26        8.90        3.36      1.49 o 
   3   3  26       60.31       51.60      5.05 o 
   4   3  26       20.53       20.91      2.86 o 
   5   3  26        6.96        1.93      0.67 o 
  -4   4  26        7.29        9.96      1.60 o 
  -3   4  26       16.55       20.56      2.95 o 
  -2   4  26       60.60       61.77      5.57 o 
  -1   4  26      157.72      142.45      6.24 o 
   0   4  26       16.41       12.96      2.32 o 
   1   4  26       96.28       71.91      4.07 o 
   2   4  26      814.14      823.13     20.14 o 
   3   4  26       16.47        6.68      1.86 o 
   4   4  26        3.29        1.60      0.97 o 
   5   4  26      183.60      152.74      5.18 o 
  -4   5  26       55.88       95.71      3.91 o 
  -3   5  26       95.53      116.78      6.53 o 
  -2   5  26      136.15      137.69      8.05 o 
  -1   5  26       35.69       33.22      2.99 o 
   0   5  26       14.16        5.17      1.37 o 
   1   5  26       45.33       48.05      4.80 o 
   2   5  26       85.73       82.01      6.46 o 
   3   5  26      170.05      167.47      8.46 o 
   4   5  26       14.95       12.39      2.09 o 
  -3   6  26      189.68      185.66      5.28 o 
  -2   6  26      148.48      128.91      7.43 o 
  -1   6  26      156.20      126.52      6.75 o 
   0   6  26      121.84      122.21      5.64 o 
   1   6  26       88.31       83.98      4.58 o 
   2   6  26        5.13        5.37      1.51 o 
   3   6  26        4.32        2.09      0.91 o 
   4   6  26        0.82        1.17      0.78 o 
  -3   7  26       53.68       75.39      2.82 o 
  -2   7  26       27.53       15.03      2.37 o 
  -1   7  26      368.96      360.07     12.36 o 
   0   7  26      130.73      139.20      5.74 o 
   1   7  26      150.72      145.24      5.78 o 
   2   7  26       73.04       80.25      4.04 o 
   3   7  26        0.08        0.30      0.53 o 
   4   7  26        3.99       -0.32      0.41 o 
  -2   8  26       65.99       62.33      3.85 o 
  -1   8  26        3.11        4.51      1.41 o 
   0   8  26       27.01       37.83      3.91 o 
   1   8  26        4.44        3.50      0.91 o 
   2   8  26       29.63       33.05      2.34 o 
   3   8  26        1.14        2.45      0.83 o 
  -1   9  26       22.39       30.29      2.68 o 
   0   9  26       31.30       36.81      3.36 o 
   1   9  26        6.89       10.50      1.85 o 
   2   9  26       27.21       29.76      2.83 o 
   0  10  26        4.51        0.04      0.48 o 
   1  10  26       53.74       66.95      3.71 o 
   2  10  26       62.32       70.31      3.40 o 
  -1  -5  27        6.74        6.32      1.21 o 
   0  -5  27       79.59       84.55      4.31 o 
   1  -5  27       31.61       23.56      2.08 o 
  -2  -4  27       56.39       61.24      2.87 o 
  -1  -4  27        0.54        0.62      0.64 o 
   0  -4  27       24.36       26.48      1.97 o 
   1  -4  27       36.62       37.99      3.19 o 
   2  -4  27       26.57       19.19      1.86 o 
  -3  -3  27      113.57      110.46      5.93 o 
  -2  -3  27       31.60       24.05      3.24 o 
  -1  -3  27        0.88        0.06      1.43 o 
   0  -3  27       16.14       13.74      1.81 o 
   1  -3  27       79.38       78.40      3.74 o 
   2  -3  27       82.11      121.23      4.12 o 
  -4  -2  27        0.20        0.51      0.61 o 
  -3  -2  27      121.63      129.21      6.91 o 
  -2  -2  27       23.47       25.08      3.59 o 
  -1  -2  27      171.05      159.12      9.05 o 
   0  -2  27      165.07      165.50      6.46 o 
   1  -2  27        1.84        3.94      1.15 o 
   2  -2  27      295.06      313.38     11.35 o 
   3  -2  27        5.02        6.33      1.41 o 
  -4  -1  27        0.18        0.16      0.66 o 
  -3  -1  27        4.31        1.84      0.76 o 
  -2  -1  27      581.69      577.68     13.58 o 
  -1  -1  27      106.30       98.27      5.08 o 
   0  -1  27       53.20       53.73      3.83 o 
   1  -1  27      143.84      163.83      6.40 o 
   2  -1  27        9.26       38.41      4.41 o 
   3  -1  27        1.16        0.52      0.76 o 
  -4   0  27        0.61       -0.20      0.61 o 
  -3   0  27        2.75        1.15      0.63 o 
  -2   0  27        8.32       27.12      3.21 o 
  -1   0  27       29.37       32.71      2.98 o 
   0   0  27       69.08       97.75      7.17 o 
   1   0  27       53.02       61.22      5.72 o 
   2   0  27      106.08      121.71      7.85 o 
   3   0  27        6.55        5.77      1.74 o 
   4   0  27        3.84        2.27      0.79 o 
  -4   1  27        3.10        2.38      0.74 o 
  -3   1  27       49.65       56.22      4.04 o 
  -2   1  27       21.13       73.76      4.29 o 
  -1   1  27      586.66      687.58     17.38 o 
   0   1  27       60.32       96.94      4.92 o 
   1   1  27       97.60       95.82      7.15 o 
   2   1  27      626.67      613.49     17.85 o 
   3   1  27      169.15      183.32      9.06 o 
   4   1  27        4.13       -0.12      0.70 o 
  -4   2  27        2.85        2.04      0.91 o 
  -3   2  27        7.41       15.72      2.70 o 
  -2   2  27       84.88       94.09      4.76 o 
  -1   2  27       19.15       48.02      3.44 o 
   0   2  27      262.56      283.48     10.07 o 
   1   2  27        8.47        5.53      1.77 o 
   2   2  27      230.08      214.77     10.55 o 
   3   2  27      830.80      867.58     19.89 o 
   4   2  27        2.23        3.32      1.25 o 
  -4   3  27      176.84      205.66      6.94 o 
  -3   3  27       43.39       50.44      4.45 o 
  -2   3  27      111.89      101.50      4.85 o 
  -1   3  27       12.94       12.39      1.90 o 
   0   3  27      113.73      122.12      5.60 o 
   1   3  27      178.00      193.02      9.57 o 
   2   3  27        1.29        1.77      1.09 o 
   3   3  27      209.95      201.76      9.49 o 
   4   3  27       10.26        8.32      1.83 o 
  -4   4  27       92.95      131.22      4.93 o 
  -3   4  27       42.07       57.68      4.63 o 
  -2   4  27        7.03        7.69      1.33 o 
  -1   4  27        0.08        0.45      0.89 o 
   0   4  27       66.45       56.92      3.88 o 
   1   4  27       47.10       43.41      4.33 o 
   2   4  27      826.54      848.86     19.67 o 
   3   4  27       13.12       11.20      2.29 o 
   4   4  27       12.15        9.92      1.89 o 
  -3   5  27        8.48       15.63      2.30 o 
  -2   5  27        1.91        2.32      1.31 o 
  -1   5  27       13.35       13.29      1.96 o 
   0   5  27      106.86       99.93      5.06 o 
   1   5  27      238.18      236.02     12.15 o 
   2   5  27       70.56       75.06      6.84 o 
   3   5  27      118.74      132.12      7.03 o 
   4   5  27       13.14       11.86      1.91 o 
  -3   6  27      131.94      127.46      5.59 o 
  -2   6  27       17.28       16.44      2.57 o 
  -1   6  27       13.91       14.66      1.92 o 
   0   6  27       48.28       55.08      3.67 o 
   1   6  27      126.79      125.61      5.38 o 
   2   6  27       15.82       11.55      1.58 o 
   3   6  27       28.75       33.24      3.11 o 
   4   6  27        3.72        3.84      0.65 o 
  -3   7  27       19.71       12.73      1.58 o 
  -2   7  27       42.96       25.22      2.78 o 
  -1   7  27      144.15      132.54      7.15 o 
   0   7  27       12.68       12.08      1.71 o 
   1   7  27       22.03       18.45      2.02 o 
   2   7  27       48.50       45.18      2.83 o 
   3   7  27       38.03       37.23      3.14 o 
  -2   8  27        4.18        4.80      0.79 o 
  -1   8  27       43.52       47.93      3.82 o 
   0   8  27       45.13       51.41      4.24 o 
   1   8  27        7.56        8.53      1.26 o 
   2   8  27        1.62        1.54      0.68 o 
  -1   9  27       15.27       18.58      1.88 o 
   0   9  27        1.12        1.51      0.91 o 
   1   9  27       14.87       18.20      2.22 o 
   2   9  27       32.86       40.30      2.88 o 
  -2  -4  28        4.16        4.71      1.11 o 
  -1  -4  28       20.84       23.33      1.65 o 
   0  -4  28       40.67       30.59      3.97 o 
   1  -4  28        0.76        0.09      0.39 o 
  -3  -3  28       10.53        3.34      1.03 o 
  -2  -3  28        9.69        7.12      1.70 o 
  -1  -3  28        0.17        0.11      0.70 o 
   0  -3  28      102.20      108.83      7.46 o 
   1  -3  28       39.62       41.83      3.23 o 
   2  -3  28       20.96       28.38      2.82 o 
  -3  -2  28        5.06        9.80      1.72 o 
  -2  -2  28      410.91      369.99     12.41 o 
  -1  -2  28      151.79      145.64      8.17 o 
   0  -2  28      105.71      102.27      4.74 o 
   1  -2  28       83.64       86.98      4.04 o 
   2  -2  28       21.02       25.30      3.03 o 
   3  -2  28       87.06      102.04      4.61 o 
  -4  -1  28        3.29        3.69      0.93 o 
  -3  -1  28      103.36      107.20      3.83 o 
  -2  -1  28      463.62      467.40     14.47 o 
  -1  -1  28      122.55      103.62      7.21 o 
   0  -1  28        9.97        6.06      1.38 o 
   1  -1  28       19.70       15.90      1.94 o 
   2  -1  28        6.26       12.17      2.42 o 
   3  -1  28        5.86        5.93      1.40 o 
  -4   0  28       10.34        9.15      1.42 o 
  -3   0  28       31.17       27.84      2.08 o 
  -2   0  28      295.26      303.86      7.74 o 
  -1   0  28       80.64       77.65      4.27 o 
   0   0  28       47.59       55.09      5.17 o 
   1   0  28       58.22       63.82      5.68 o 
   2   0  28      230.36      226.09     10.18 o 
   3   0  28       12.16       13.25      2.26 o 
  -4   1  28       53.99       57.78      2.40 o 
  -3   1  28       22.66       20.90      1.80 o 
  -2   1  28      142.43      141.98      5.49 o 
  -1   1  28      206.28      226.85      9.40 o 
   0   1  28       32.87       39.53      3.12 o 
   1   1  28       42.00       52.19      5.15 o 
   2   1  28      217.74      200.26      9.91 o 
   3   1  28       80.02       85.77      5.77 o 
   4   1  28        3.23        3.19      0.91 o 
  -4   2  28       10.51       10.76      1.53 o 
  -3   2  28       32.69       35.85      3.51 o 
  -2   2  28       90.17       99.05      4.62 o 
  -1   2  28       12.62       29.25      2.56 o 
   0   2  28      126.80      120.61      6.19 o 
   1   2  28       70.80       65.29      5.66 o 
   2   2  28       20.98       15.39      2.74 o 
   3   2  28      162.04      131.16      7.24 o 
   4   2  28        6.04        6.75      1.40 o 
  -4   3  28       31.60       69.82      3.59 o 
  -3   3  28       99.68      129.79      6.64 o 
  -2   3  28        3.25       18.11      2.03 o 
  -1   3  28       35.37       32.64      2.77 o 
   0   3  28      167.27      169.46      6.28 o 
   1   3  28       90.14       74.42      5.74 o 
   2   3  28       17.95       12.80      2.56 o 
   3   3  28      181.22      181.84      8.45 o 
   4   3  28        5.42        2.53      1.01 o 
  -3   4  28      276.48      373.95     20.17 o 
  -2   4  28       19.15       24.12      2.12 o 
  -1   4  28       16.67       17.04      2.05 o 
   0   4  28       51.62       50.62      3.47 o 
   1   4  28       36.26       36.18      3.67 o 
   2   4  28       16.15       13.86      2.46 o 
   3   4  28      268.62      272.95      9.98 o 
   4   4  28       65.77       79.32      4.40 o 
  -3   5  28       61.83       66.62      3.91 o 
  -2   5  28      140.77      149.69      7.55 o 
  -1   5  28        2.06        0.81      0.65 o 
   0   5  28       35.67       29.83      2.67 o 
   1   5  28      293.21      298.68     12.35 o 
   2   5  28       18.70       20.46      2.60 o 
   3   5  28       38.32       40.04      3.53 o 
   4   5  28      177.28      167.79      5.79 o 
  -3   6  28      150.40      163.74      4.99 o 
  -2   6  28      152.77      152.88      7.12 o 
  -1   6  28       81.51       89.39      5.92 o 
   0   6  28       19.29       11.35      1.68 o 
   1   6  28        9.56        0.94      0.75 o 
   2   6  28      126.94      131.27     10.93 o 
   3   6  28       18.91       22.68      1.69 o 
  -2   7  28      226.68      235.36      7.60 o 
  -1   7  28      115.88      106.55      5.96 o 
   0   7  28       23.38       22.10      2.08 o 
   1   7  28       22.40       18.21      1.87 o 
   2   7  28       37.19       37.48      2.38 o 
   3   7  28       43.46       41.90      2.98 o 
  -2   8  28        3.80        0.77      0.48 o 
  -1   8  28       28.60       36.67      3.02 o 
   0   8  28       47.85       56.10      4.07 o 
   1   8  28        2.02        1.11      0.56 o 
   2   8  28       35.89       37.46      2.88 o 
   0   9  28       23.05       23.91      2.23 o 
   1   9  28       80.71       89.84      4.29 o 
  -1  -4  29        5.39        3.22      0.83 o 
  -2  -3  29       36.01       46.17      3.59 o 
  -1  -3  29        3.55        1.26      0.82 o 
   0  -3  29        3.37        1.34      0.85 o 
  -3  -2  29       19.66       20.64      2.12 o 
  -2  -2  29        2.67        3.26      1.18 o 
  -1  -2  29        7.66        5.13      1.66 o 
   0  -2  29        6.36       13.33      1.67 o 
   1  -2  29        0.22        0.41      0.62 o 
   2  -2  29      104.72      148.76      6.50 o 
  -3  -1  29      120.77      118.44      5.30 o 
  -2  -1  29        3.58        1.78      1.37 o 
  -1  -1  29       42.28       41.81      4.41 o 
   0  -1  29       16.13       64.03      5.80 o 
   1  -1  29        3.25        2.63      0.78 o 
   2  -1  29        6.22        6.19      1.62 o 
   3  -1  29       85.77       98.16      4.66 o 
  -3   0  29       72.87       79.01      3.04 o 
  -2   0  29       52.96       58.84      3.13 o 
  -1   0  29        5.26        5.73      1.73 o 
   0   0  29       12.40       17.45      2.08 o 
   1   0  29       11.77       12.21      1.30 o 
   2   0  29       70.13       75.57      3.49 o 
   3   0  29       17.45       18.39      2.33 o 
  -3   1  29        1.87        1.83      1.54 o 
  -2   1  29       39.20       42.77      2.80 o 
  -1   1  29        3.28        7.93      1.24 o 
   0   1  29        0.65        2.12      0.68 o 
   1   1  29       20.72       30.05      3.87 o 
   2   1  29       62.60       66.03      5.43 o 
   3   1  29      125.82      130.36      6.46 o 
  -3   2  29        1.78        2.09      0.92 o 
  -2   2  29      131.40      198.98      6.10 o 
  -1   2  29        7.53       12.19      1.53 o 
   0   2  29      142.23      164.39      8.49 o 
   1   2  29       87.01       87.47      6.15 o 
   2   2  29       49.79       59.71      4.97 o 
   3   2  29       30.57       26.05      3.01 o 
   4   2  29        0.85        2.06      0.62 o 
  -3   3  29      117.75      143.02      6.87 o 
  -2   3  29        2.36       17.48      4.18 o 
  -1   3  29        6.11        4.33      0.99 o 
   0   3  29        4.97        3.47      0.98 o 
   1   3  29      160.49      173.94      6.05 o 
   2   3  29      319.04      338.74     11.49 o 
   3   3  29      343.29      335.39     10.48 o 
   4   3  29        2.55        3.65      0.87 o 
  -3   4  29      156.67      178.99      6.61 o 
  -2   4  29        0.59        1.76      1.19 o 
  -1   4  29       34.42       38.92      2.89 o 
   0   4  29       31.60       36.17      3.32 o 
   1   4  29       45.37       50.50      4.89 o 
   2   4  29        9.88        0.37      0.73 o 
   3   4  29      232.62      252.66      8.67 o 
  -3   5  29      221.27      274.47      7.32 o 
  -2   5  29       70.69       83.32      5.21 o 
  -1   5  29       18.51       22.14      2.96 o 
   0   5  29        7.91        8.40      1.41 o 
   1   5  29       19.62       14.55      1.69 o 
   2   5  29      116.26      129.96      7.32 o 
   3   5  29        4.48        3.97      0.84 o 
  -2   6  29        0.33        0.37      0.75 o 
  -1   6  29        0.56        0.30      0.74 o 
   0   6  29      203.02      224.24      6.56 o 
   1   6  29      108.29      112.43      4.52 o 
   2   6  29        4.99        6.14      1.57 o 
   3   6  29        2.09        1.77      0.85 o 
  -2   7  29       42.16       20.58      2.02 o 
  -1   7  29        5.62        4.20      1.25 o 
   0   7  29        1.00       -0.30      0.84 o 
   1   7  29        6.79        5.36      1.03 o 
   2   7  29       37.24       40.49      2.16 o 
  -1   8  29       31.10       42.83      2.89 o 
   0   8  29        9.29        8.20      1.48 o 
   1   8  29        9.83       11.77      1.68 o 
  -1  -3  30       32.19       22.05      2.25 o 
  -2  -2  30        4.94        3.29      1.05 o 
  -1  -2  30        1.27        1.11      0.88 o 
   0  -2  30       33.34       27.55      2.85 o 
   1  -2  30        4.96       10.88      1.94 o 
   2  -2  30       37.16       35.96      2.75 o 
  -2  -1  30       70.50       86.82      5.22 o 
  -1  -1  30       11.93       17.73      2.71 o 
   0  -1  30      201.57      203.28      6.02 o 
   1  -1  30        1.50        4.53      0.97 o 
   2  -1  30       38.56       43.84      3.53 o 
  -2   0  30       34.56       34.26      3.41 o 
  -1   0  30        1.05        1.66      1.05 o 
   0   0  30      109.44      155.04      5.44 o 
   1   0  30        6.75        5.51      1.09 o 
   2   0  30        4.31        4.65      0.85 o 
   3   0  30       13.56       13.42      1.71 o 
  -3   1  30       18.22       23.94      2.16 o 
  -2   1  30        5.58        3.98      0.83 o 
  -1   1  30        0.59        0.54      0.82 o 
   0   1  30      209.67      239.36      8.96 o 
   1   1  30       62.29       58.20      3.20 o 
   2   1  30       55.21       58.22      3.19 o 
   3   1  30       82.64       84.96      4.61 o 
  -3   2  30       28.55       59.32      3.55 o 
  -2   2  30       37.37       34.60      2.32 o 
  -1   2  30       12.89       36.58      8.29 o 
   0   2  30       11.85       18.24      2.68 o 
   1   2  30       45.93       41.34      2.91 o 
   2   2  30     1052.64     1131.09     19.72 o 
   3   2  30       31.77       31.94      2.96 o 
  -3   3  30       28.52       38.93      2.90 o 
  -2   3  30      168.51      216.72      7.60 o 
  -1   3  30        7.49       17.24      4.07 o 
   0   3  30      133.06      141.01      4.91 o 
   1   3  30        3.42        4.03      0.94 o 
   2   3  30       46.08       42.29      3.66 o 
   3   3  30      296.85      323.91      9.06 o 
  -3   4  30       16.83       22.05      1.98 o 
  -2   4  30        5.35       14.60      2.13 o 
  -1   4  30       57.36       56.47      4.39 o 
   0   4  30        0.27        1.22      0.95 o 
   1   4  30       10.98        5.82      1.67 o 
   2   4  30       37.99       30.83      2.19 o 
   3   4  30      201.34      215.33      6.85 o 
  -2   5  30       13.61       20.56      2.35 o 
  -1   5  30        3.22        1.12      0.96 o 
   0   5  30      102.17       97.63      4.15 o 
   1   5  30        6.90        6.29      1.00 o 
   2   5  30       10.88       12.84      2.13 o 
   3   5  30       12.18       14.49      1.88 o 
  -2   6  30       90.44       88.63      4.27 o 
  -1   6  30        4.05        4.79      1.34 o 
   0   6  30        3.45        3.56      0.83 o 
   1   6  30        2.57        1.09      0.49 o 
   2   6  30        1.77        0.98      0.67 o 
  -1   7  30        1.75       -0.35      0.75 o 
   0   7  30        1.79        3.75      1.15 o 
   1   7  30        0.66       -0.56      0.56 o 
   2   7  30       32.49       36.72      2.80 o 
   0   8  30       18.22       21.57      2.00 o 
   1   8  30        9.31       14.69      1.54 o 
  -1  -2  31       36.80       34.89      2.84 o 
   0  -2  31       94.78       82.58      4.00 o 
  -2  -1  31      100.91      109.14      5.02 o 
  -1  -1  31        9.66       15.14      2.25 o 
   0  -1  31        0.20        1.11      0.78 o 
   1  -1  31        1.38        2.34      0.59 o 
   2  -1  31       11.62       15.76      1.83 o 
  -2   0  31       64.35       67.56      4.19 o 
  -1   0  31       36.04       41.55      3.81 o 
   0   0  31        2.46        5.08      0.98 o 
   1   0  31       35.90       40.38      4.80 o 
   2   0  31        9.25        9.75      1.64 o 
  -2   1  31        4.68       11.75      1.12 o 
  -1   1  31       14.93       16.88      2.55 o 
   0   1  31       10.92       56.53      9.10 o 
   1   1  31       47.97       52.21      2.24 o 
   2   1  31        6.16        4.25      0.61 o 
  -2   2  31      133.32      170.80      4.36 o 
  -1   2  31        1.62        3.77      1.38 o 
   0   2  31       43.24       54.57      3.99 o 
   1   2  31       33.03       32.28      2.19 o 
   2   2  31        7.32        9.04      1.18 o 
   3   2  31        4.72        5.55      1.11 o 
  -2   3  31       34.19       33.40      5.80 o 
  -1   3  31       67.72       68.01      3.16 o 
   0   3  31        8.34        5.43      1.68 o 
   1   3  31        3.26        3.99      1.39 o 
   2   3  31       21.96       25.47      1.86 o 
   3   3  31      181.01      169.36      5.75 o 
  -2   4  31       21.02       23.14      2.30 o 
  -1   4  31       85.53       86.61      3.47 o 
   0   4  31       42.05       51.73      3.16 o 
   1   4  31        0.10        0.37      0.64 o 
   2   4  31        6.72        5.42      0.83 o 
   3   4  31       82.84       97.69      4.33 o 
  -2   5  31       17.14       18.38      1.93 o 
  -1   5  31       11.64       12.00      1.22 o 
   0   5  31       51.46       56.10      2.84 o 
   1   5  31       28.78       30.54      3.25 o 
   2   5  31        4.34        3.17      1.08 o 
  -1   6  31        0.90        0.53      0.55 o 
   0   6  31      131.65      139.88      5.66 o 
   1   6  31        7.18        4.04      0.73 o 
   2   6  31        1.27        1.40      0.70 o 
   0   7  31       36.38       40.26      2.70 o 
  -1  -1  32       20.34       20.62      2.15 o 
   0  -1  32        3.08        2.78      0.96 o 
  -1   0  32       17.79       20.37      2.35 o 
   0   0  32       53.50       66.06      4.18 o 
   1   0  32        2.13        4.01      0.71 o 
  -1   1  32        7.00        8.84      1.62 o 
   0   1  32        3.90        3.66      1.14 o 
   1   1  32       44.56       45.27      2.29 o 
   2   1  32        5.42        1.73      0.69 o 
  -1   2  32        5.15        5.71      1.40 o 
   0   2  32        2.77        3.69      0.66 o 
   1   2  32       11.17        9.85      0.88 o 
   2   2  32       45.30       52.51      3.36 o 
  -1   3  32      115.48      107.40      3.30 o 
   0   3  32        2.35        1.23      0.67 o 
   1   3  32       65.28       58.70      3.93 o 
   2   3  32      117.28      120.45      5.07 o 
  -1   4  32        6.25        5.21      0.77 o 
   0   4  32       13.43        7.76      1.54 o 
   1   4  32        9.72       10.71      1.73 o 
   2   4  32       20.18       19.09      2.09 o 
  -1   5  32        1.68        0.59      0.43 o 
   0   5  32       14.43       12.26      1.46 o 
   1   5  32       52.57       63.35      4.05 o 
   2   5  32       10.38       12.82      1.61 o 
   1   6  32        4.11        4.02      0.99 o 
  -1   1  33        0.78        5.87      1.13 o 
   0   1  33        5.63        4.94      1.14 o 
  -1   2  33       19.57       27.78      2.41 o 
   0   2  33       15.62       18.32      2.18 o 
   1   2  33       15.31       12.39      1.62 o 
   0   3  33      125.04      134.31      5.64 o 
   1   3  33       28.77       26.67      2.41 o 
   0   4  33       16.07       17.47      1.93 o 
   1   4  33       36.15       35.85      2.59 o 
                                                 
